# Supplementary material for: Metabolomic and lipidomic profiling of traditional Chinese medicine Testudinis Carapax et Plastrum and its substitutes
Source: Front Pharmacol. 2025 Mar 21;16:1549834. doi: 10.3389/fphar.2025.1549834 (PMC11980632; doi:10.3389/fphar.2025.1549834)
Supplement: Supplementary file 1 [file Table1.xlsx]

## Sheet: Table S1
Table S1. Amino acid–relevant metabolite standards used for quantitative analysis.
Compounds	CAS	Standards	RT (min)	Ionization model	Q1 (Da)	Q3 (Da)	LC column
2-Aminoisobutyric Acid	62-57-7	2-Aminoisobutyric Acid (≥99%, CNW, Cat.# CFEQ-4-410333-0005)	4.08	[M+H]+	104.3	58	Amide
3-N-Methyl-L-Histidine	368-16-1	3-N-Methyl-L-Histidine (Neat, TRC, Cat.# ZTR-M312005)	5.75	[M+H]+	170	96	Amide
4-hydroxyhippuric acid	2482-25-9	4-hydroxyhippuric acid (BACHEM, Cat.# E-2655001)	2.35	[M+H]+	196.1	121	C18
5-Hydroxylysine	13204-98-3	5-Hydroxylysine (>95%, Wako, Cat.# ZWK-089-08231)	0.67	[M+H]+	163.1	128.07	C18
Aceglutamide	2490-97-3	Aceglutamide (≥ 99.0%, CNW, Cat.# CFEQ-4-410794-0005)	1.15	[M+H]+	189.1	130.1	C18
Ala-Phe	3061-90-3	Ala-Phe (>98.0%, TCI, Cat.# A0223)	2.45	[M+H]+	237.1237809	120.0808	C18
Anserine	584-85-0	Anserine (97%, zzstandard, Cat.# ZR-50007-1g)	6.8	[M+H]+	241	170	Amide
Arginine	74-79-3	Arginine (>95%, TRC, Cat.# A769505-100mg)	10.55	[M+H]+	175.1	70.06	Amide
Beta-Alanine	107-95-9	Beta-Alanine (≥ 99.0%, CNW, Cat.# CFEQ-4-410190-0005)	5.66	[M+H]+	90.2	30	Amide
Bradykinin	15958-92-6	Bradykinin (≥95%, Aladdin, Cat.# B118776-5mg)	3.31	[M+H]+	904.5	904.5	C18
D-Alanyl-D-Alanine	923-16-0	D-Alanyl-D-Alanine (≥99%, Sigma, Cat.# CFAD-A0912-250mg)	2.58	[M+H]+	161.09	44.04	Amide
Dimethylglycine	1118-68-9	Dimethylglycine (≥ 98.0%, CNW, Cat.# CFEQ-4-443595-0001)	3.42	[M+H]+	104.071154	58.07	Amide
gama-glutamylalanine	5875-41-2	gama-glutamylalanine (98%, Sigma, Cat.# CFAE-483834-500mg)	5.26	[M-H]-	217.1	88.1	Amide
gamma-Glu-Met	17663-87-5	gamma-Glu-Met (B0C, Cat.# 17663-87-5)	2.03	[M+H]+	279.2	150	C18
gamma-Glu-Phe	7432-24-8	gamma-Glu-Phe (≥95%, Sigma-Aldrich, Cat.# SMB01351)	2.68	[M+H]+	295.13	120.08	C18
Glutamine	56-85-9	Glutamine (≥ 99.0%, Rhawn, Cat.# R016913-25g)	5.51	[M+H]+	147.069	84	Amide
Glycine	56-40-6	Glycine (>99.0%, TCI, Cat.# ZTO-g0099-25g)	5.35	[M+H]+	76.03	30	Amide
Glycyl-L-Proline	704-15-4	Glycyl-L-Proline (96%, TCI, Cat.# CFFC-G0137-1G)	5.08	[M+H]+	173.1	116.071	Amide
Glycylphenylalanine	3321-03-7	Glycylphenylalanine (>98.0%, TCI, Cat.# CFFC-G0136-100mg)	2.4	[M+H]+	223.2	120.2	C18
Gly-Trp	2390-74-1	Gly-Trp (>98.0%, TCI, Cat.# G0144-100mg)	2.69	[M+H]+	262.1094522	188.0706	C18
Hexanoyl Glycine	24003-67-6	Hexanoyl Glycine (Neat, TRC, Cat.# CDDM-H281200-100mg)	3.69	[M+H]+	174.1	99	C18
H-Glu(Leu-OH)-OH	2566-39-4	H-Glu(Leu-OH)-OH (BACHEM, Cat.# ZBA-4005004-G-1950)	2.53	[M-H]-	259.1	130.1	C18
Histidine	71-00-1	Histidine (>99.0%, TCI, Cat.# ZTO-H0149-25g)	0.69	[M+H]+	156.07	110.07	C18
H-Lys(Me)-OH chloride hydrochloride salt	55528-53-5	H-Lys(Me)-OH chloride hydrochloride salt (cmass, Cat.# 75228)	10.93	[M-Cl]+	189.1617	84.082	Amide
Homo-L-arginine	156-86-5	Homo-L-arginine (BACHEM, Cat.# F-27800005)	10.87	[M+H]+	189	144	Amide
Homoserine	1927-25-9	Homoserine (99%, J&K Scientific, Cat.# 433471-1g)	5.19	[M+H]+	120.065	74.06	Amide
H-Phe-Trp-OH	24587-41-5	H-Phe-Trp-OH (≥ 99.0%, Rhawn, Cat.# R054010-1g)	3.5	[M+H]+	352.16	120.08	C18
Kynurenic Acid	492-27-3	Kynurenic Acid (zzstandard, Cat.# ZC-45482)	2.59	[M-H]-	188.1	101.9	C18
L-Alanine	56-41-7	L-Alanine (>99.0%, TCI, Cat.# ZTO-A0179-25g)	4.88	[M+H]+	90.05	44.05	Amide
L-Asparagine	70-47-3	L-Asparagine (ChromaDex, Cat.# ZCX-00011043-100mg)	5.56	[M-H]-	131	114	Amide
L-Aspartate	56-84-8	L-Aspartate (>99.0%, TCI, Cat.# ZTO-A0546-25g)	5.12	[M+H]+	134.04	74	Amide
L-Carnosine	305-84-0	L-Carnosine (ChromaDex, Cat.# CDCV-ASB-00003201-100)	0.67	[M+H]+	227.2	156	C18
L-citrulline	372-75-8	L-citrulline (≥98%, Sigma, Cat.# C7629-10mg)	6.14	[M+H]+	176.1	113	Amide
L-Cystathionine	56-88-2	L-Cystathionine (Neat, TRC, Cat.# CDDM-C989500-25mg)	7.54	[M+H]+	223.07	134	Amide
Leu Val	13588-95-9	Leu Val (97%, Bide Pharmatech, Cat.# BD133626-1g)	2.36	[M+H]+	231	86	C18
L-Glutamic acid	56-86-0	L-Glutamic acid (99%, Aladdin, Cat.# G103978-100g)	4.77	[M-H]-	146	102	Amide
L-Homocitrulline	1190-49-4	L-Homocitrulline (97%, zzstandard, Cat.# ZR-18879-1g)	5.87	[M+H]+	190.1	84.08	Amide
L-Isoleucine	73-32-5	L-Isoleucine (>98.0%, TCI, Cat.# ZTO-I0181-25g)	1.33	[M+H]+	132.1	57.1	C18
L-Leucine	61-90-5	L-Leucine (>99%, TCI, Cat.# ZTO-L0029-25g)	1.51	[M+H]+	132.1	43.05	C18
L-Methionine	63-68-3	L-Methionine (99%, ANPEL, Cat.# CDAA-270011-200mg)	1.2	[M+H]+	150.05	104	C18
L-norleucine	327-57-1	L-norleucine (≥ 99%, CNW, Cat.# CFEQ-4-401445-0001)	1.51	[M+H]+	132.1	86.2	C18
L-Norvaline	6600-40-4	L-Norvaline (>99.0%, TCI, Cat.# ZTO-N0686)	3.35	[M+H]+	118.0865	72.0835	Amide
L-Proline	147-85-3	L-Proline (>99%, TCI, Cat.# ZTO-P0481-25g)	3.68	[M+H]+	116.1	70.1	Amide
L-Pyroglutamic acid	98-79-3	L-Pyroglutamic acid (>97.0%, TCI, Cat.# ZTO-P0573-25g)	1.22	[M-H]-	128	82	C18
Lysine	56-87-1	Lysine (>97.0%, TCI, Cat.# ZTO-L0129-5g)	10.71	[M+H]+	147.069	84	Amide
Methionine Sulfoxide	62697-73-8	Methionine Sulfoxide (≥98%, CNW, Cat.# CFEQ-4-490111-0001)	5.33	[M+H]+	166	74	Amide
N6-Acetyl-L-Lysine	692-04-6	N6-Acetyl-L-Lysine (≥98%, Sigma, Cat.# CFAD-A4021-1G)	4.92	[M+H]+	189.1	126	Amide
N-A-Acetyl-L-Arginine	155-84-0	N-A-Acetyl-L-Arginine (≥98%, Sigma, Cat.# CFAD-A3133-5G)	5.54	[M+H]+	217.1	158	Amide
N-Acetyl-L-glutamic acid	1188-37-0	N-Acetyl-L-glutamic acid (≥ 98.0%, CNW, Cat.# CFEQ-4-410703-0005)	3.41	[M-H]-	188	102	Amide
N-Acetyl-L-Tyrosine	537-55-3	N-Acetyl-L-Tyrosine (≥ 99.0%, CNW, Cat.# CFEQ-4-411419-0005)	2.6	[M+H]+	224	136	C18
N-Acetylneuraminic Acid	131-48-6	N-Acetylneuraminic Acid (≥ 98, CNW, Cat.# CFEQ-4-410649-0250)	3.34	[M+H]+	310.11	274.09	Amide
N-Benzoyl-L-tyrosine ethyl ester	3483-82-7	N-Benzoyl-L-tyrosine ethyl ester (≥ 98.0%, CNW, Cat.# CFEQ-4-421150-0001)	5.26	[M+H]+	314.1	105	C18
N-Isovaleroylglycine	16284-60-9	N-Isovaleroylglycine (Neat, TRC, Cat.# CDDM-I917600-2.5g)	0.69	[M-H]-	158.1	74	Amide
Ornithine	3184-13-2	Ornithine (99%, ANPEL, Cat.# CDAA-270021-200mg)	10.04	[M+H]+	133.09	70	Amide
Phe Leu	3303-55-7	Phe Leu (Lindlarcatalyst, Cat.# 1147827-100mg)	3.22	[M+H]+	279	233	C18
Phe Met	15080-84-9	Phe Met (>99%, B0C, Cat.# 15080-84-9-5mg)	2.82	[M+H]+	297.1	120	C18
Phe Val	3918-90-9	Phe Val (B0C, Cat.# 3918-95-0-5mg)	2.6	[M+H]+	265.1	120	C18
Phenaceturic acid	500-98-1	Phenaceturic acid (Neat, TRC, Cat.# CDDM-P306550-10mg)	3.36	[M+H]+	194.1	91.1	C18
Phenylalanine	63-91-2	Phenylalanine (>98.0%, TCI, Cat.# ZTO-P0134-25g)	2.07	[M+H]+	166.1	103.05	C18
Prolylhydroxyproline	18684-24-7	Prolylhydroxyproline (Neat, TRC, Cat.# P839375)	6.31	[M+H]+	229.1	70.2	Amide
S-(5-Adenosy)-L-Homocysteine	979-92-0	S-(5-Adenosy)-L-Homocysteine (Neat, TRC, Cat.# CDDM-A291500-50mg)	1.2	[M+H]+	385	136.06	C18
Sarcosine	107-97-1	Sarcosine (≥98%, CNW, Cat.# CFEQ-4-490342-0005)	4.41	[M+H]+	90.2	44.1	Amide
Serine	56-45-1	Serine (>99.0%, TCI, Cat.# ZTO-S0035-5g)	5.56	[M-H]-	104.034769	74	Amide
Threonine	72-19-5	Threonine (>99.0%, TCI, Cat.# ZTO-T0230-100g)	4.82	[M-H]-	118.050419	74	Amide
Trans-4-Hydroxy-L-Proline	51-35-4	Trans-4-Hydroxy-L-Proline (>99%, TCI, Cat.# ZTO-H0296-5g)	4.83	[M+H]+	132.058	86	Amide
Tryptophan	73-22-3	Tryptophan (ExtraSynthese, Cat.# ZES-5569)	2.45	[M+H]+	205.1	146.05	C18
Tyrosine	60-18-4	Tyrosine (>98.5%, TCI, Cat.# ZTO-T0550-25g)	1.27	[M+H]+	182.08	136.07	C18

## Sheet: Table S2
Table S2. Detailed information of water-soluble metabolites detected in decoctions of TCP and substituent tortoise shells.
Compounds	Classes	Subclasses	Q1 (Da)	Molecular weight (Da)	Ionization model	Formula	CR1-1	CR1-2	CR1-3	CR1-4	CR1-5	CR2-1	CR2-2	CR2-3	CR2-4	CR2-5	CR3-1	CR3-2	CR3-3	CR3-4	OS1-1	OS1-2	OS1-3	OS1-4	OS1-5	OS2-1	OS2-2	OS2-3	OS2-4	OS2-5	TS1-1	TS1-2	TS1-3	TS1-4	TS1-5	TS2-1	TS2-2	TS2-3	TS2-4	TS2-5	QC01	QC02	QC03	QC04	QC05
Carnitine C24:6	Lipids	FA	500.4	499.366	[M+H]+	C31H49NO4	23533.6	18576.3	14666	20489.5	26061.2	18056.8	16895.4	16984.9	19593.3	20732.3	19252	23718.5	20920.2	19464.1	24150.2	23983.4	15202.4	22433.3	24961.6	18230.9	17302.1	16225.6	15698.5	20524.9	24617.3	28566.1	25318	22393.8	22113	27025.4	32269.3	19769.3	24913.5	20738.2	17680.6	19158	19074.4	20888.1	19992.4
Carnitine C3:1-2OH	Lipids	FA	248.1	247.106	[M+H]+	C10H17NO6	56924.3	54373.7	42203.9	48146	93098.2	15396.2	17449.2	15005	17449.2	20005	127273	77743.9	88346.5	97508	94426.9	83130.6	94216.4	70792.5	112536	313685	383855	980030	285290	305330	131640	125262	125275	155521	120566	99131.2	123671	127614	156760	122229	86350.6	100781	108875	105717	121684
Carnitine C4:DC	Lipids	FA	262.1	261.121	[M+H]+	C11H19NO6	84432.9	50178.5	69396.9	88799.1	30950.5	36646.9	10005	26166.7	47783.3	30768.7	43774.5	61300.2	60434.9	53395.7	106654	143376	137515	111541	86506.6	334573	366230	425640	256905	255621	101111	198894	119759	165312	88877.8	46182.3	37973.3	54444.5	38988.7	50288.4	118052	116364	71119.6	80136.2	101118
Carnitine isoC4:0	Lipids	FA	232.1	231.147	[M+H]+	C11H21NO4	73151.6	94348.2	82941.2	74606.2	93359.2	101278	6032.41	40082.6	6032.41	27855.3	54392.8	120405	159405	159801	104151	107081	103442	119076	99566.4	1.0438e+06	1.05567e+06	1.20821e+06	986155	1.07196e+06	197886	186624	210749	247688	222049	128191	10061.6	133595	20211.3	10194.9	172592	166800	161429	183384	185529
Carnitine-2-methyl-C4	Lipids	FA	246.2	245.163	[M+H]+	C12H23NO4	147905	160078	156623	135953	135261	24352.8	30337.2	61540.2	31599.4	48664.5	109957	147521	165279	130367	212896	215693	233051	260136	218225	456091	458094	467937	468507	478787	276836	269382	331423	268022	301540	50120.9	44971.9	47559.4	61949.1	49817.1	151302	149160	130341	138420	149222
12-Hydroxyoctadecanoic acid	Lipids	FA	299.3	300.266	[M-H]-	C18H36O3	499284	768886	589425	844680	682636	706266	763141	543310	685483	690354	1.01806e+06	619688	951473	544044	458853	278305	461225	248635	297556	478766	620132	553048	343042	370559	219637	230084	275529	408388	266719	262777	300001	299840	266748	323677	197748	195724	177549	216674	168885
16-Hydroxyhexadecanoic acid	Lipids	FA	271.2	272.235	[M-H]-	C16H32O3	123067	160039	126829	151293	105976	134829	106155	124995	125722	111910	110017	135737	129979	73307.9	183749	112310	133040	95686.5	131546	164960	212624	157012	136677	144809	98655	110867	146895	281950	174834	126418	189983	132013	143383	137814	206631	228113	208104	217323	216658
2-Hexyldecanoic acid	Lipids	FA	255.2	256.24	[M-H]-	C16H32O2	4.11954e+07	3.76001e+07	3.33673e+07	4.57727e+07	1.16968e+07	2.71899e+07	14030639	2.17006e+07	3.02018e+07	3.15071e+07	1.37222e+07	3.23564e+07	2.16811e+07	2.09722e+07	3.32596e+07	3.62752e+07	3.28203e+07	35677152	2.2054e+07	2.70195e+07	5.77518e+07	2.99794e+07	4.8895e+07	4.79381e+07	2.37681e+07	2.71099e+07	1.36159e+07	1.43336e+07	1.43781e+07	3.12731e+07	2.92126e+07	2.5239e+07	3.13022e+07	3.10207e+07	2.60549e+07	2.44916e+07	2.59576e+07	2.55297e+07	2.50334e+07
2-hydroxyhexadecanoic acid	Lipids	FA	271.2	272.235	[M-H]-	C16H32O3	123067	160039	126829	151293	105976	134829	106155	124995	125722	111910	110017	135737	129979	73307.9	183749	112310	133040	95686.5	131546	164960	212624	157012	136677	144809	98655	110867	146895	281950	174834	126418	189983	132013	143383	137814	206631	228113	208104	217323	216658
5-Oxoeicosapentaenoic acid	Lipids	FA	317.2	316.203	[M+H]+	C20H28O3	28204	27110.4	18128.5	21075	33925.2	35205.4	35196.7	29947.8	34713.8	34915	11787.1	22431.3	23533.1	23749.6	18742.3	16913.4	19452.1	20406	17536.8	19255	18360.2	22611.9	21992.2	12527.5	23888.7	19361.8	8240.25	21664.7	10473.3	18846.2	43567.2	36368.7	26129.7	41670.9	20951.9	17404.1	22269.8	26791.7	20373.8
8,15-Dihete	Lipids	FA	335.2	336.23	[M-H]-	C20H32O4	6.61255e+06	5.72718e+06	4.33617e+06	5.28263e+06	8.77255e+06	5.87675e+06	8.285e+06	7.50129e+06	4.9203e+06	4.69292e+06	1.10168e+07	1.06253e+07	1.04877e+07	9.85719e+06	9.62619e+06	8.7715e+06	1.02458e+07	9.5613e+06	1.53574e+07	4.19029e+06	4.08397e+06	3.37136e+06	3.07809e+06	4.61929e+06	1.10859e+07	9.79947e+06	1.02025e+07	1.27447e+07	1.17956e+07	8.66098e+06	9.96339e+06	8.77955e+06	7.49708e+06	9.65718e+06	1.05352e+07	9.71774e+06	1.05109e+07	1.01626e+07	1.03007e+07
9,10-dihydroxystearic acid	Lipids	FA	315.3	316.261	[M-H]-	C18H36O4	4.31184e+06	4.23436e+06	4.37092e+06	4.31879e+06	4.73696e+06	1.91063e+06	2.86725e+06	2.15129e+06	1.95595e+06	2.15653e+06	2.60426e+06	2.16701e+06	2.05658e+06	1.93468e+06	2.49743e+06	2.55729e+06	2.95593e+06	2.29699e+06	4.20563e+06	3.39278e+06	2.90986e+06	3.49921e+06	2.94267e+06	2.77045e+06	2.07557e+06	2.10507e+06	2.45947e+06	4.43906e+06	2.48801e+06	2.3456e+06	3.07457e+06	3.16875e+06	2.80714e+06	2.79862e+06	2.87031e+06	2.73215e+06	2.74602e+06	2.83382e+06	2.82957e+06
DL-Benzylsuccinic acid	Lipids	FA	207.1	208.074	[M-H]-	C11H12O4	48143.1	62319.1	60875	62151.2	88919.1	95833.8	108789	101977	111551	100517	101377	96718.2	70977.8	104822	143844	126205	125887	128941	137667	154559	102404	134622	128616	136545	76065.6	106447	98030.2	76694.8	100473	101685	92114.1	110498	98517.4	77040.7	107083	105232	81177.8	113149	101316
Dodecanedioic Acid	Lipids	FA	229.1	230.152	[M-H]-	C12H22O4	7.23428e+06	8.88093e+06	7.80235e+06	8.1033e+06	6.55978e+06	8.94778e+06	9.05663e+06	9.04676e+06	8.95938e+06	1.15185e+07	1.423e+07	1.18118e+07	1.23642e+07	1.29714e+07	7.69805e+06	7.15666e+06	9.8089e+06	8.90811e+06	8.39152e+06	9.69311e+06	8.85556e+06	9.37873e+06	8.96123e+06	9.54829e+06	7.71055e+06	7.3425e+06	9.28625e+06	1.14439e+07	8.94229e+06	7.76549e+06	8.4423e+06	8.98348e+06	8.24318e+06	8.51107e+06	8.61237e+06	8.21546e+06	8.5645e+06	8.54087e+06	8.87086e+06
FFA(12:0)	Lipids	FA	199.2	200.17	[M-H]-	C12H24O2	2.02293e+07	2.49135e+07	1.76444e+07	1.93549e+07	1.80366e+07	2.93258e+07	4.11738e+07	3.09769e+07	3.06173e+07	3.19889e+07	3.05935e+07	2.18387e+07	2.51832e+07	2.47096e+07	2.34381e+07	1.96331e+07	2.77601e+07	1.99248e+07	3.24742e+07	1.45005e+07	1.62598e+07	1.65158e+07	1.24013e+07	1.19412e+07	1.95224e+07	1.85435e+07	2.25633e+07	4.31914e+07	2.36291e+07	1.85309e+07	2.41822e+07	3.12456e+07	2.04803e+07	2.8846e+07	2.26216e+07	1.96692e+07	1.846e+07	2.04392e+07	1.94243e+07
FFA(14:1)	Lipids	FA	225.2	226.193	[M-H]-	C14H26O2	1.26042e+06	1.26519e+06	1.29025e+06	1.55074e+06	1.988e+06	1.89918e+06	2.72142e+06	1.82107e+06	1.23788e+06	1.52685e+06	2.07071e+06	1.54857e+06	1.72992e+06	1.45775e+06	1.64827e+06	1.69304e+06	2.56751e+06	1.56661e+06	3.73383e+06	745159	2.66811e+06	2.90144e+06	2.49111e+06	2.3251e+06	2.4202e+06	2.10604e+06	2.69821e+06	5.48146e+06	3.13664e+06	2.23475e+07	3.16523e+07	3.55091e+07	2.38368e+07	2.63231e+07	4.77202e+06	3.9071e+06	4.08823e+06	4.30151e+06	4.50382e+06
FFA(15:1)	Lipids	FA	239.2	240.209	[M-H]-	C15H28O2	2.93481e+06	2.39697e+06	3.2269e+06	2.06405e+06	2.21867e+06	1.70613e+06	1.46948e+06	1.69043e+06	2.84825e+06	2.11598e+06	1.10456e+06	2.48453e+06	3.78532e+06	1.15785e+06	2.45962e+06	2.39359e+06	2.00595e+06	1.63576e+06	1.32887e+06	3.20271e+06	4.25424e+06	1.72819e+06	1.33701e+06	2.95485e+06	2.07535e+06	1.05642e+06	1.456e+06	3.45195e+06	2.17207e+06	5.02755e+06	3.28724e+06	1.56352e+06	1.32315e+06	2.1686e+06	4.80999e+06	4.68728e+06	3.13928e+06	4.51927e+06	4.26415e+06
FFA(16:2)	Lipids	FA	251.2	252.209	[M-H]-	C16H28O2	1.48927e+06	1.36865e+06	1.66016e+06	1.49753e+06	2.60353e+06	3.63508e+06	6.45581e+06	4.43971e+06	3.42026e+06	3.44081e+06	3.73306e+06	3.14103e+06	3.54546e+06	3.34143e+06	2.88085e+06	2.9846e+06	3.87522e+06	3.04906e+06	6.37524e+06	842076	659941	833831	615467	733389	4.67629e+06	4.16532e+06	4.54018e+06	1.06031e+07	5.85965e+06	3.45058e+06	5.18629e+06	5.3696e+06	3.99466e+06	4.97539e+06	3.47491e+06	3.38929e+06	3.20754e+06	3.21398e+06	2.79616e+06
FFA(18:3)	Lipids	FA	277.2	278.22	[M-H]-	C18H30O2	63101.6	53359.3	45939.2	57197.3	86343.2	87962.6	131328	88701.3	78713.7	72447.7	95735.7	78627.8	79506.1	75787.7	71177.2	65095.9	90929.8	68013.9	135830	38425.9	36294.6	14639.2	44891.5	20291.1	157341	160368	146651	334370	194120	68371.1	81656.9	97259.1	65498	80076.6	91280.7	84495.3	90594	90772.7	93679.2
FFA(18:4)	Lipids	FA	275.2	276.209	[M-H]-	C18H28O2	37600.2	42484.9	37057	34613.5	54851.3	75750.4	139640	89424.8	73972.4	82653.7	52858.4	53439.2	49918.8	53949.4	37637.1	37744	45999.5	42762.7	69090.1	28644.9	7877.63	25792.4	45178	12100.7	119230	99134.9	108860	211281	144437	45663.7	54882.1	56845.1	45708	41091.5	71577.6	59275.1	67841.2	58805.6	60351.3
FFA(9:0)	Lipids	FA	157.1	158.131	[M-H]-	C9H18O2	164638	179377	176439	152097	186016	274812	218177	220423	234917	247699	212499	197127	227379	227650	149506	128034	142959	127187	146297	310847	288454	301697	282169	281621	104295	107417	110747	141389	120610	97462.6	103879	91281.2	113141	102040	154188	156887	160441	168485	165531
Hexadecanedioic acid	Lipids	FA	285.2	286.214	[M-H]-	C16H30O4	685714	1.42193e+06	706782	1.41085e+06	634497	1.18395e+06	873245	832371	857084	750080	992842	368589	860028	422390	1.05045e+06	385094	1.2534e+06	407743	768012	392312	594973	650483	308303	293208	372907	354572	558971	2.53919e+06	647438	501162	1.17272e+06	608347	627978	740747	975488	934333	946979	973817	943534
Pinolenic acid	Lipids	FA	277.2	278.225	[M-H]-	C18H30O2	63101.6	53359.3	45939.2	57197.3	86343.2	87962.6	131328	88701.3	78713.7	72447.7	95735.7	78627.8	79506.1	75787.7	71177.2	65095.9	90929.8	68013.9	135830	38425.9	36294.6	14639.2	44891.5	20291.1	157341	160368	146651	334370	194120	68371.1	81656.9	97259.1	65498	80076.6	91280.7	84495.3	90594	90772.7	93679.2
Tetradecanedioic acid	Lipids	FA	257.2	258.183	[M-H]-	C14H26O4	878124	1.5109e+06	903612	1.49868e+06	782739	1.48835e+06	1.15554e+06	1.25614e+06	1.27514e+06	1.41905e+06	1.36183e+06	784465	1.24716e+06	814340	1.20215e+06	662209	1.4035e+06	772164	1.04624e+06	720686	859071	910969	575130	625130	507237	509025	710828	2.38584e+06	818753	953448	1.6513e+06	1.16573e+06	1.26212e+06	1.41901e+06	1.20665e+06	1.06704e+06	1.10349e+06	1.19095e+06	1.17253e+06
Tridecanedioic acid	Lipids	FA	243.2	244.167	[M-H]-	C13H24O4	2.36904e+06	2.871e+06	2.33925e+06	2.63055e+06	1.99364e+06	4.38989e+06	5.61369e+06	4.61835e+06	4.58266e+06	5.70761e+06	5.34244e+06	4.45715e+06	4.60295e+06	4.72657e+06	2.84279e+06	2.33525e+06	3.16887e+06	2.84414e+06	2.74444e+06	2.35132e+06	2.21628e+06	2.49838e+06	2.10698e+06	2.21905e+06	1.93343e+06	1.92822e+06	2.48769e+06	4.03763e+06	2.77968e+06	3.77418e+06	4.61891e+06	4.75138e+06	4.56606e+06	4.80462e+06	3.08673e+06	2.85589e+06	2.93526e+06	3.12741e+06	2.98076e+06
2-Hexadecanoylthio-1-ethylphosphorylcholine	Lipids	FA	482.3	481.299	[M+H]+	C23H48NO5PS	25593	13788.5	21986.6	21329.8	25285.8	17987.3	22784.8	26020.6	19794.7	11556.1	23313.7	9933.79	23173.4	25293.8	14900	20162.3	13812.4	16043.4	23061.8	37172.6	34960.3	35737.4	30589.2	35791.6	22102.2	10077.9	26072.3	32436.8	19818.3	12036	9932.56	15736.1	17703.4	11699.7	17020.5	25388.8	15055.6	23361.9	24190.7
Cocamidopropyl betaine	Lipids	FA	343.3	342.288	[M+H]+	C19H38N2O3	2.16184e+06	1.4497e+06	1.31495e+06	1.45926e+06	1.60485e+06	1.66834e+06	2.52e+06	2.52301e+06	1.72225e+06	1.98034e+06	1.91328e+06	1.33828e+06	1.69037e+06	1.32299e+06	1.07425e+06	1.79721e+06	1.58039e+06	983457	1.6645e+06	1.84262e+06	1.53718e+06	1.32046e+06	1.28098e+06	2.10251e+06	1.5524e+06	1.25591e+06	1.08217e+06	1.25302e+06	2.02963e+06	1.43575e+06	1.55573e+06	1.28322e+06	1.19335e+06	946099	1.98417e+06	1.30469e+06	1.40847e+06	1.11848e+06	1.17346e+06
methylcarbamyl PAF	Lipids	FA	538.4	538.375	[M]+	C26H55N2O7P+	9.96607e+06	1.29037e+07	9.12995e+06	9.25497e+06	1.04944e+07	1.55713e+07	1.1948e+07	1.22985e+07	2.10703e+07	1.27776e+07	1.07012e+07	1.58264e+07	11157008	1.00463e+07	7.82517e+06	1.3684e+07	8.74456e+06	9.72628e+06	9.11581e+06	1.09817e+07	1.30925e+07	1.25836e+07	1.01881e+07	8.50297e+06	1.02499e+07	7.81219e+06	1.42254e+07	1.63877e+07	8.86431e+06	8.83477e+06	1.22488e+07	1.30272e+07	8.42708e+06	9.19824e+06	1.08335e+07	1.24411e+07	1.14759e+07	1.2751e+07	7.41842e+06
N,N-Bis(2-hydroxyethyl)dodecanamide	Lipids	FA	288.3	287.246	[M+H]+	C16H33NO3	674149	336048	248688	171650	226304	227142	238717	273371	206258	471622	174104	151038	240071	160926	195938	220231	141527	176371	220382	388810	175450	157758	131913	146951	239477	170186	452692	220281	139152	264412	269545	332192	192083	256231	305732	171626	203763	199311	183006
(±)11(12)-DiHET	Lipids	FA	337.2	338.246	[M-H]-	C20H34O4	86094.6	97003.2	100249	84154.6	75559.3	230187	251900	223065	225222	276550	147532	135702	99269.3	129744	101829	108311	110428	92151.1	111742	63844.7	53094.1	64562.8	47425.5	41737.1	180687	172748	232499	300341	178067	101498	112815	132987	107683	110565	114083	109910	129235	123886	110270
(±)12-HEPE	Lipids	FA	317.2	318.219	[M-H]-	C20H30O3	42685.5	16774.2	18088	34680.6	41725.1	30256.2	21036	27614	26301.7	28846.5	15413.8	13807.7	12974.5	13423.5	7195.67	5886.56	6695.96	6342.25	8802.57	8947.25	1481.86	5992.98	2645.12	5260.9	48281.1	55155.7	29960.5	45402	50981.9	9537.25	14096.8	16244.2	13538	12411.4	17760	16914.7	19939.6	20248	13425.6
(±)12-HETE	Lipids	FA	319.2	320.235	[M-H]-	C20H32O3	21930.9	7019.09	12854.9	17846.2	24572.5	74651.9	86420.3	78077.3	73545.4	77361.3	15303.2	24000.8	19550.2	18023.7	19506.6	8864.95	27617.3	20212.6	38119.6	8842.03	8945.86	7182.91	8026.97	8564.8	55001.3	55491.4	24049.4	60072.1	68442.9	98580.6	125362	134233	121609	125599	33530.1	36216.7	29597.3	31309.6	46169.9
(±)14(15)-DiHETE	Lipids	FA	335.2	336.23	[M-H]-	C20H32O4	314020	338292	278817	340074	368313	339460	480842	373604	366683	459158	360782	335339	323139	374454	348360	355042	377876	247134	336956	455678	336972	418368	355027	278664	233749	256225	292411	454858	277794	249770	345511	349761	233680	172007	292465	274982	329588	319006	318797
(±)14(15)-EpETE	Lipids	FA	317.2	318.219	[M-H]-	C20H30O3	35630.8	27295.7	41579.6	21113.8	45302.3	89690.8	120457	99445.8	71872.1	87441.3	74634.9	73648.2	78840.7	64022.4	53068.5	52529.7	61851.3	42472.2	98270.7	51464.9	16157.2	17339.2	6073.36	13620.6	115114	104474	124734	215943	130517	62961.7	65851.4	62759.1	47559.9	57999.9	68417.7	61479.9	51606.6	51679.8	55720.8
(±)15-HEPE	Lipids	FA	317.2	318.219	[M-H]-	C20H30O3	186073	144918	159185	168522	183286	304394	399780	358079	298041	334973	310370	218234	253222	251002	165706	162199	193536	139561	313661	36646.8	35632.4	31652.3	30456	34486.9	349432	385306	305592	565415	413009	145409	166661	205945	153850	182429	229959	220535	204275	192156	232394
(±)5(6)-DiHETE	Lipids	FA	335.4	336.23	[M-H]-	C20H32O4	40371.3	52933.5	48753.5	41546.6	47356.7	26598.6	34694.5	31648	30355.9	30023.6	10371.7	20904.9	7606.6	23266.1	18565.2	6212.17	17161.4	15608.4	8751.8	13746.3	3910.69	18420.5	4313.77	8392.17	72215.9	74393.4	88782.2	125675	30493.1	10647.2	20172.3	25774.7	21187.8	20323.6	37576.1	30928.5	34385.6	34084.4	36810.7
(±)5-HEPE	Lipids	FA	317.2	318.219	[M-H]-	C20H30O3	11235.2	9763.59	5159.85	11590.4	15087.9	10545.3	19259.9	16800.9	13055.7	15282.8	10106.3	7036.31	7257.98	8256.44	2037.86	4127.93	2637.4	1970.75	6449.8	3038.67	2097.59	4186.77	1821.95	1940.98	23434.5	21092	19508.6	45088.9	34304.6	9279.53	10674.1	12501.9	8308.51	9102.91	10813.5	10952.2	9589.31	11079.4	11278.3
(±)5-HETE	Lipids	FA	319.2	320.235	[M-H]-	C20H32O3	7956.67	6960.91	4304.83	7798.02	9570.69	42923.6	75243.6	45839.2	43274.3	37251.5	9514.9	6414.03	8654.65	9149.29	8736.64	10958.5	13629.6	9719.94	25580.5	1498.75	1093.64	2297.24	1565.33	2415.68	32508.2	37035	31539.5	56138.3	39941.5	94702.8	96082.2	111671	81566.3	95711.1	24999.9	24452.5	26006.6	28534.8	28112.8
(±)8-HETE	Lipids	FA	319.2	320.235	[M-H]-	C20H32O3	63527.9	59869.7	54442.8	59325.8	80456.4	35153.4	157256	125115	125909	39949.8	102239	84187.2	90236.9	83856.1	60829.6	65601.8	74647.7	75518.7	120860	43283.6	43375.5	43037.7	25174.4	43711.9	66053.3	65992.8	62222.4	126293	64808.2	112626	141634	145452	122043	118354	86535.8	71696.2	79592	71850.7	76959.8
10-Hydroxystearic Acid	Lipids	FA	299.3	300.266	[M-H]-	C18H36O3	218904	387314	225101	300423	580609	216248	309675	258334	217121	322212	807080	456835	586136	462681	919238	777869	1.35157e+06	574292	1.53738e+06	152922	182818	183190	372501	107830	995928	931599	761859	1.78497e+06	856839	1.93954e+06	2.62016e+06	2.91763e+06	2.0317e+06	2.40923e+06	629333	664487	977142	942358	856927
11,12-EET	Lipids	FA	319.2	320.235	[M-H]-	C20H32O3	50784	42185.3	43080.9	50825.3	57451.7	320145	436971	325634	307782	315435	41762.2	26651.1	26497.8	30245.8	60651.2	58144.8	80137.6	55094.5	122265	26002.9	24967.9	18408.6	18703.2	17492.8	156282	187811	172522	370417	216215	459767	606927	618601	446029	455062	116942	151667	132663	133834	125710
11-HDoHE	Lipids	FA	343.2	344.235	[M-H]-	C22H32O3	18230.9	17205.5	15267.9	23208.2	19564.7	29094.4	40644	26764.8	28603.2	28166	28460.3	23199.9	24319.9	24387.8	24606.5	24533.7	27204.7	14548.5	14834.7	12051.8	13063.4	13589.4	9791.62	13944.9	22262.2	14409.4	17696.2	32905.1	17726.4	16423.4	27609.7	26623.1	23062.4	25963	23258.5	17484.8	21573.4	22937.9	20335
11-HEDE	Lipids	FA	323.5	324.266	[M-H]-	C20H36O3	27993.3	28159.8	32504.1	29718.2	39094.3	163373	363242	239164	138696	150857	146928	99890.4	116675	86648.9	37040.2	41502.6	62762.1	38325.2	85954.4	11972	8175.04	7605.5	9388.67	8996.8	114489	112830	142032	391709	187959	278748	364578	413417	299674	316309	103997	118176	107793	110601	106911
11-keto-TXB2	Lipids	FA	367.2	368.22	[M-H]-	C20H32O6	218650	203997	226318	217257	217662	126910	30809.3	36699.5	20217.6	179490	370141	323621	333840	375210	340728	320137	344765	307773	336220	270493	270568	262270	261859	253113	236732	276839	246723	263901	269976	40714.2	15035.7	17878.2	116942	15906	237564	225382	244256	237514	268225
11β-Prostaglandin F2α	Lipids	FA	353.2	354.241	[M-H]-	C20H34O5	577920	670476	595815	539950	532072	275163	266868	263420	292566	331115	966632	870343	910621	985965	928607	869311	1.24192e+06	951851	1.08909e+06	716476	647380	687298	633538	529992	1.1697e+06	1.13259e+06	1.09431e+06	1.23011e+06	1.14815e+06	639676	630501	655674	609761	599039	616857	611781	567212	621613	608948
12,13-DiHOME	Lipids	FA	313.2	314.246	[M-H]-	C18H34O4	1.07948e+07	1.19864e+07	1.07411e+07	1.13432e+07	1.06194e+07	4.6686e+06	4.80746e+06	4.73695e+06	4.74093e+06	5.30046e+06	4.69968e+06	4.28089e+06	4.17787e+06	4.44064e+06	6.73789e+06	6.42931e+06	6.99537e+06	6.22037e+06	6.72929e+06	5.42815e+06	4.44738e+06	5.14121e+06	4.43272e+06	4.01985e+06	4.40083e+06	4.54771e+06	5.47233e+06	6.24191e+06	4.69099e+06	1.70529e+06	2.29124e+06	2.36961e+06	2.23152e+06	1.95644e+06	5.60278e+06	5.07808e+06	5.1066e+06	5.26154e+06	5.42881e+06
12-HOME	Lipids	FA	297.2	298.251	[M-H]-	C18H34O3	700295	576598	620420	769272	585706	451014	562191	518305	539403	711784	457194	649801	555348	611450	677355	517155	527245	388108	559710	665214	449954	486400	455054	448774	397819	383563	391015	508046	430299	458552	391829	394840	394589	376192	310163	346244	362210	298779	308551
13(R)-HODE	Lipids	FA	295.2	296.235	[M-H]-	C18H32O3	2.01416e+07	1.82884e+07	1.81537e+07	1.84452e+07	2.0487e+07	3.86593e+07	5.22016e+07	4.84464e+07	4.27108e+07	4.64735e+07	39234673	2.96126e+07	3.19749e+07	3.217e+07	2.06082e+07	1.8213e+07	2.32532e+07	1.84123e+07	3.50764e+07	3.89298e+06	3.52894e+06	3.66802e+06	3.03831e+06	2.77527e+06	4.64001e+07	4.52543e+07	5.13774e+07	8.80333e+07	5.7721e+07	1.82121e+07	2.59522e+07	2.62989e+07	2.21201e+07	2.17175e+07	2.58589e+07	2.47466e+07	2.58456e+07	24189830	2.50604e+07
13,14-dihydro-15-keto PGE2	Lipids	FA	353.2	352.225	[M-H]-	C20H32O5	202894	286941	235489	235274	238376	161368	129432	104867	140696	182092	226301	238772	262305	225967	195354	140470	208122	203942	175473	411445	395551	343117	320954	276287	160800	160454	131160	188500	140362	168905	176180	216671	161062	184430	263783	206845	183986	181218	213972
15(R)-Prostaglandin E1	Lipids	FA	353.2	354.241	[M-H]-	C20H34O5	116965	131147	148398	140410	116874	83563.2	85100.9	77229.9	81764.4	99017.6	167401	160449	155711	166402	250251	229503	276629	278421	216351	223656	193086	202080	193807	195597	248355	250070	267911	317480	273863	209410	220436	229414	214748	199557	162869	145222	137827	162455	165563
15-HEDE	Lipids	FA	323.5	324.266	[M-H]-	C20H36O3	76732.8	65019.7	47406.7	80811.2	124257	336699	673728	505998	308610	360929	228084	157245	169559	158348	60074.5	69529.8	112946	64122.8	164573	22618.6	14079.4	18387.1	14394.2	11391.4	272575	258402	258518	631362	378306	618675	882777	946982	694892	783481	246284	214954	228098	236478	230726
15-keto Prostaglandin F2α	Lipids	FA	351.2	352.225	[M-H]-	C20H32O5	140823	165206	158915	256158	117700	122186	114086	110514	100283	91844.6	268237	279988	236235	211854	379312	286590	314109	259754	200512	187247	196597	208158	145942	171181	267892	209035	286242	289709	208540	116611	84512.7	101366	71834.3	98716.8	194710	200090	193963	198547	168860
5-F2t-IsoP	Lipids	FA	353.2	354.241	[M-H]-	C20H34O5	307638	291874	283888	261327	278815	124602	138799	150546	135866	173389	453205	392181	469015	457929	794995	720993	863095	834066	725355	675932	704040	683818	661878	607559	862766	745154	824887	887530	785086	304244	313419	312531	301082	297501	433955	402561	423088	448057	413857
6-keto-PGF1α	Lipids	FA	369.2	370.236	[M-H]-	C20H34O6	55928.2	100666	99706	100724	106415	121405	85608.9	108783	127365	155880	108641	94888.1	56569.7	49616.2	139832	135316	231599	151111	143982	126571	127123	127056	112714	122515	137355	128138	107697	136281	69022.2	97588.7	66284	53467.8	101412	99795.8	115437	105417	113067	105349	107865
8-iso Prostaglandin E1	Lipids	FA	353.2	354.241	[M-H]-	C20H34O5	56683.7	48423.3	41362.8	48633.8	33001.4	21242.9	14431.7	31429.7	36463.1	27807.1	70568.9	58889.5	81288.6	72252.3	116462	108711	124508	123558	118971	104189	85858.6	88671.5	90337.8	82763.5	128346	133014	137860	160635	124505	55113.7	79227.7	57841.4	66168.4	58336.2	70303.1	78628.6	50397.7	62962.4	78220.6
9(S)-HODE	Lipids	FA	295.1	296.235	[M-H]-	C18H32O3	466588	397941	378396	441629	540005	722633	1.48539e+06	903531	721460	764109	2.28471e+06	1.68435e+06	1.68724e+06	1.78447e+06	1.03827e+06	1.12484e+06	1.61326e+06	1.26579e+06	2.75028e+06	758013	651373	668285	565351	600027	1.14216e+06	1.15291e+06	1.18071e+06	2.57273e+06	1.5501e+06	785399	1.14531e+06	1.1659e+06	894611	1.06181e+06	990217	911939	1.06668e+06	1.07638e+06	1.02129e+06
9(S)-HpOTrE	Lipids	FA	309.2	310.214	[M-H]-	C18H30O4	453850	501973	420675	447168	480168	327143	425773	387069	384921	427155	639444	554289	518199	592471	532528	564585	645736	490584	701761	414052	374648	432536	347317	330114	371989	347964	506841	679685	428590	279169	366419	332354	347714	315374	423754	378907	360517	408657	426725
9,10-Epoxy-18-hydroxyoctadecanoic acid	Lipids	FA	313.2	314.246	[M-H]-	C18H34O4	1.08449e+07	1.16885e+07	1.19706e+07	1.10065e+07	1.08505e+07	4.6841e+06	5.22823e+06	5.15287e+06	5.03199e+06	5.89285e+06	4.7697e+06	4.26882e+06	4.24029e+06	4.2531e+06	7.26626e+06	7.59575e+06	7.72603e+06	6.70296e+06	8.34795e+06	4.49558e+06	3.61991e+06	4.1461e+06	3.75656e+06	3.40812e+06	6.73403e+06	6.61588e+06	7.5088e+06	1.13513e+07	8.15481e+06	4.2123e+06	4.66199e+06	5.33469e+06	4.1889e+06	4.29306e+06	6.2392e+06	5.78581e+06	5.94508e+06	6.03965e+06	6.04914e+06
Bicyclo Prostaglandin E2	Lipids	FA	333.2	334.214	[M-H]-	C20H30O4	60341.4	87988.3	64130.1	66646.6	73475.6	98967.6	93231.9	96822.1	110730	129434	119788	99565.8	108774	101371	222534	226315	202166	212735	208903	89245.3	86566.3	96688.3	89799.8	74233.8	193579	182524	173684	197245	174976	192542	179405	197214	177589	174632	106691	127190	109063	113477	131954
Delta-12-Prostaglandin J2	Lipids	FA	333.2	334.215	[M-H]-	C20H30O4	25966.3	40274.3	28024.7	28931	28244.7	36550.6	36753.9	38624.6	35755.4	36693.2	27751.7	27872.9	26904.8	25778.6	66745.9	55363.6	55499.6	53650.7	52832.8	31735.3	28904	32061.7	22481.6	33040.4	42062.4	44313	58859	55617.2	47372.9	31522.8	41993	48900.9	40079.5	38753.1	36870.1	27820.5	37576.2	33267.5	34916.2
LipoxinA4	Lipids	FA	351.2	352.225	[M-H]-	C20H32O5	115451	127394	121429	121400	110782	47832.5	44984.7	38528.1	46757.8	46539.4	95278.9	80945	95098.1	79257.4	103963	99847.2	105008	105366	92745.3	70033.6	58058.3	59804	59908	55366.5	254643	251899	241316	279637	254811	22393.2	29296.8	20900.5	19381	21384.8	93437	99161.4	98608.2	97720.5	98598.9
LXB4	Lipids	FA	351.2	352.225	[M-H]-	C20H32O5	531295	568330	462740	484220	612671	348795	411051	301235	307747	459015	1.14797e+06	910349	1.0175e+06	904499	1.30308e+06	1.12595e+06	752599	894171	1.17561e+06	455226	492692	724661	498915	428174	894879	768940	961640	647957	770842	311821	277125	287463	271043	260424	725033	741091	518912	677190	741942
PGF3α	Lipids	FA	351.2	352.225	[M-H]-	C20H32O5	1.90291e+07	2.05129e+07	1.96582e+07	2.04573e+07	2.13903e+07	1.30775e+07	1.62041e+07	1.47494e+07	1.41915e+07	1.76188e+07	2.52346e+07	2.43599e+07	2.29785e+07	2.57118e+07	2.34024e+07	2.15316e+07	2.74131e+07	2.27827e+07	2.40545e+07	2.0791e+07	2.02245e+07	1.6412e+07	1.80126e+07	1.75566e+07	2.56512e+07	2.14082e+07	2.15064e+07	2.31211e+07	2.02947e+07	1.57168e+07	1.52548e+07	1.34461e+07	1.52711e+07	1.44635e+07	2.07985e+07	2.00577e+07	2.00335e+07	2.20194e+07	2.2622e+07
PGK1	Lipids	FA	351.2	352.225	[M-H]-	C20H32O5	456740	533068	524145	523025	423930	272924	262848	275671	318570	379470	544315	481506	451417	563645	682931	626450	706496	739912	684745	296157	279145	260601	170036	238770	554843	585812	602814	547963	545402	253574	285706	272356	240939	268293	433198	382258	405027	397799	434335
Prostaglandin A2	Lipids	FA	333.1	334.214	[M-H]-	C20H30O4	454518	517218	461856	461790	445882	575705	551113	587670	585779	680684	418684	332678	362268	379644	1.12659e+06	1.08536e+06	1.16812e+06	1.06054e+06	1.00503e+06	460997	421839	389305	386518	361765	884814	914808	926919	1.12111e+06	962354	846538	858041	915621	895876	829518	610627	574674	577823	616269	613576
Prostaglandin B1	Lipids	FA	335.2	336.23	[M-H]-	C20H32O4	302347	363070	328193	321337	308065	455352	468493	433523	510871	569654	280048	266620	247822	266690	1.20209e+06	1.21262e+06	1.27617e+06	1.03563e+06	1.20384e+06	265683	242047	253682	232351	198666	655338	647255	765339	874707	565922	522331	547568	575207	578151	482455	473346	467505	480032	487734	483105
Prostaglandin B2	Lipids	FA	333.2	334.214	[M-H]-	C20H30O4	454124	502283	471289	446590	456594	581722	544988	565316	601593	657911	415970	355178	345498	393991	1.1045e+06	1.01159e+06	1.17189e+06	1.03364e+06	1.01206e+06	447626	363618	426979	391424	355356	923910	909828	995547	1.10389e+06	954063	841714	870095	916211	868390	790560	601909	548640	551216	617519	574576
TxB3	Lipids	FA	367.2	368.22	[M-H]-	C20H32O6	90817.5	106153	89539.8	81464	94290.8	49611.3	40887	44163.9	35825.7	58869.1	89043.7	97010.9	69829.9	96245.5	96038.5	96121.3	86660.9	114761	84724.2	123437	95499.4	106672	95449.3	121817	70664.2	96252.8	59807.1	96289.8	41493	32336.9	20126.9	22956.4	28025	32847.6	66903.8	67687.4	69514.4	69430.6	79805.2
Arachidonoyl LPA	Lipids	GP	457.2	458.243	[M-H]-	C23H39O7P	2489.22	3937.18	2819.36	2388.44	4650	1749.58	4178.55	2687.54	4332.53	2309.06	4485.58	5227.34	3131.22	3972.66	3985.51	3897.42	2225.49	4074.56	1700.21	2067.55	3327.09	3078.86	1336.49	3293.94	4658.59	3666.17	2964.03	4066.99	2226.83	2046.6	3557.09	3183.69	3012.07	2852.58	2045.3	2837.17	2741.88	3727.63	2588.08
LPC(0:0/19:0)	Lipids	GP	538.4	537.379	[M+H]+	C27H56NO7P	9.96607e+06	1.29037e+07	9.12995e+06	9.25497e+06	1.04944e+07	1.55713e+07	1.1948e+07	1.22985e+07	2.10703e+07	1.27776e+07	1.07012e+07	1.58264e+07	11157008	1.00463e+07	7.82517e+06	1.3684e+07	8.74456e+06	9.72628e+06	9.11581e+06	1.09817e+07	1.30925e+07	1.25836e+07	1.01881e+07	8.50297e+06	1.02499e+07	7.81219e+06	1.42254e+07	1.63877e+07	8.86431e+06	8.83477e+06	1.22488e+07	1.30272e+07	8.42708e+06	9.19824e+06	1.08335e+07	1.24411e+07	1.14759e+07	1.2751e+07	7.41842e+06
LPC(O-20:2)	Lipids	GP	534.4	533.385	[M+H]+	C28H56NO6P	1.49251e+06	1.51995e+06	1.46491e+06	1.39636e+06	1.57138e+06	1.36728e+06	1.44341e+06	1.43904e+06	1.6571e+06	1.69209e+06	1.62426e+06	1.41044e+06	1.4509e+06	1.86649e+06	1.75881e+06	1.70341e+06	1.34288e+06	1.57121e+06	1.62223e+06	1.43039e+06	1.4405e+06	1.99709e+06	1.48006e+06	1.66083e+06	1.6678e+06	1.48164e+06	1.70545e+06	1.61403e+06	1.4248e+06	1.46595e+06	1.62068e+06	1.61729e+06	1.45092e+06	1.56355e+06	1.40667e+06	1.46386e+06	1.50231e+06	1.58639e+06	1.73927e+06
LPG(17:0)	Lipids	GP	497.3	498.296	[M-H]-	C23H47O9P	32336.4	26012.4	26626.3	30720.5	30177.9	27430	25799	22635.3	29055.5	21619.7	30250.1	26036.3	28350.7	24805.6	31047.5	22093.1	21796.6	24493	25471.2	35142.5	27247.2	26588.2	29268.3	28687.6	36649.6	24019	32488.7	29298.3	27273.7	29185.6	30905.6	30492.1	26408.2	21385.9	30703.8	19733.2	27966.4	25249.4	27508.9
O-Phosphorylethanolamine	Lipids	GP	140	141.019	[M-H]-	C2H8NO4P	39366.3	48093.8	33537.8	36083.4	30990.9	48192.2	22347.4	52338.8	64130.5	32729.7	141656	121583	61096.8	128860	164350	188444	186728	162695	144802	88495.7	90299.1	101319	53047.7	41680	91097.4	93264.5	114775	113986	84175.6	18643.6	14642.5	16642.6	23340	28630.5	74420.8	94494.9	78142.7	57800.1	90147.5
PC(O-1:0/O-16:0)	Lipids	GP	496.3	495.369	[M+H]+	C25H54NO6P	1.47372e+06	1.44935e+06	1.45553e+06	1.51025e+06	1.56194e+06	543431	1.23092e+06	581034	661300	477494	2.62443e+06	2.28334e+06	3.17378e+06	2.86874e+06	563549	647375	933246	691974	1.8145e+06	5.54452e+06	5.70403e+06	6.69448e+06	4.23662e+06	5.10238e+06	1.83219e+06	1.81105e+06	1.97369e+06	5.56385e+06	2.50804e+06	278743	572822	370289	389153	271816	1.66994e+06	1.50621e+06	1.79437e+06	1.77527e+06	1.8132e+06
PS(22:0)	Lipids	GP	594.4	595.349	[M-H]-	C28H54NO10P	16241.3	24348.3	25049.6	21117.1	26233.1	26568.4	20253.8	23802.1	27223.1	19525.3	36873.6	34011.6	20210.9	9487.12	18347	29906.4	17078.5	16387.4	23601.5	31865.3	22058	49177.7	29758.8	32119.4	23394.9	21162.4	22521.4	25808.6	30569.7	25270.4	38819	35574.6	30480.4	15075.2	37805.3	34372	24568.6	29168.6	25707.4
2-((3-Oxo-3-phenylpropyl)amino)acetic acid	Amino acid and its metabolites	Amino acids	208.1	207.09	[M+H]+	C11H13NO3	157267	155422	164774	140522	137678	73390.9	68705.6	68177.1	58162.3	59195.7	130030	179999	134634	178273	92318.3	120633	206425	131239	135250	135492	118253	121206	156997	151745	96741.6	81896.8	96822.4	120607	89728.7	152928	128885	118289	138075	130010	118016	93187	120255	101356	106658
2,3-Diaminopropionic acid	Amino acid and its metabolites	Amino acids	105.1	104.059	[M+H]+	C3H8N2O2	96477.9	132519	152453	118770	118796	41616.4	65020	46680	46680	46680	573238	646015	745695	599090	75005.2	59944.1	84146.7	94354.8	74953.9	117784	72998.4	55015	49632	69684.4	1.49976e+06	1.66528e+06	1.66697e+06	1.68198e+06	1.77638e+06	63965	56331.6	108380	89956.5	35010	366603	305571	285953	349180	294285
2-amino-6-oxohexanoic acid	Amino acid and its metabolites	Amino acids	144.1	145.074	[M-H]-	C6H11NO3	876112	1.013e+06	940955	874238	591671	552276	533898	474490	513688	498830	878230	321829	975119	999027	375640	404395	331069	342012	445148	406162	513429	539101	580465	373005	1356435	2.1739e+06	1.80577e+06	1.77712e+06	1.86967e+06	342042	386921	428360	352238	300421	554959	586273	500112	603042	670322
2-Octanamidoacetic acid	Amino acid and its metabolites	Amino acids	200.1	201.136	[M-H]-	C10H19NO3	78418.6	68954.6	66826.8	62134.6	63226.5	60601	69458.6	55826.3	50209.5	71696.8	83422.8	65607.4	72864.2	82150.4	54262.2	56039.8	50256.6	46175	45465.3	299065	276795	287713	263008	243201	114031	88561.6	88389.6	105711	93597.1	54047.5	48317.9	49216.5	47789.9	49017	83729	72680.2	77790.2	78434.8	76897
Aspartic Acid	Amino acid and its metabolites	Amino acids	134.1	133.038	[M+H]+	C4H7NO4	3.50121e+06	3.39975e+06	3.21852e+06	2.99726e+06	2118985	1184915	1.10137e+06	1252150	1.29687e+06	2.36006e+06	2515360	2.65339e+06	2.58038e+06	2.63171e+06	2.29691e+06	1710215	2.28734e+06	2.43838e+06	2.0777e+06	3.34123e+06	1.66443e+06	3069400	1.69987e+06	3.33085e+06	5.61934e+06	6.31533e+06	6.28667e+06	4077570	4.43664e+06	1.02217e+06	1287465	1080755	1258880	1.10895e+06	3.50272e+06	3.22383e+06	3.03637e+06	3.23258e+06	3.20119e+06
D-Alloisoleucine	Amino acid and its metabolites	Amino acids	132.1	131.095	[M+H]+	C6H13NO2	7.88135e+07	9.56807e+07	8.25059e+07	8.10237e+07	118246718	9.17654e+07	7.06134e+07	9.0393e+07	6.97264e+07	9.25281e+07	1.86863e+08	1.09323e+08	1.13796e+08	1.51605e+08	7.0765e+07	8.99276e+07	6.06266e+07	8.51871e+07	6.21005e+07	2.48627e+08	1.938e+08	2.94006e+08	182916694	1.72232e+08	1.55969e+08	1.80846e+08	1.3251e+08	175779383	1.80316e+08	1.097e+08	1.55221e+08	1.67273e+08	1.88479e+08	1.39543e+08	1.33685e+08	9.13574e+07	9.51947e+07	9.85269e+07	1.26778e+08
DL-2-Methylglutamic acid	Amino acid and its metabolites	Amino acids	162.1	161.069	[M+H]+	C6H11NO4	214580	193977	291278	269786	250602	70020	73896.6	107940	138401	80603.5	101491	86827.9	134264	93401.9	169611	222910	162278	215509	147505	260709	296251	275388	208005	242919	91881.6	103667	144693	119569	107037	94210.1	119339	126273	169703	136377	226363	190726	106710	200049	182137
DL-Homocysteine	Amino acid and its metabolites	Amino acids	136	135.035	[M+H]+	C4H9NO2S	1.76434e+06	1.75281e+06	777585	1.91113e+06	1.60177e+06	681797	301990	723094	765890	360488	756920	476028	412418	337070	1.35803e+06	565463	553716	574792	1.39989e+06	685518	586958	1.22069e+06	885972	813152	656371	587312	654101	723430	643708	769581	696798	446083	658935	667875	555187	904331	654637	604832	708321
DL-Leucine	Amino acid and its metabolites	Amino acids	132.1	131.095	[M+H]+	C6H13NO2	1.17314e+08	1.45505e+08	1.35806e+08	1.22384e+08	1.09223e+08	1.06565e+08	1.01022e+08	103525681	105166907	1.12285e+08	1.47877e+08	1.52994e+08	1.85214e+08	1.83273e+08	9.90766e+07	102651548	1.06884e+08	1.1665e+08	1.06272e+08	3.24704e+08	2.70556e+08	2.38602e+08	295494940	2.90252e+08	2.09592e+08	2.29593e+08	2.05363e+08	2.0407e+08	2.24003e+08	1.68235e+08	1.71002e+08	1.64731e+08	1.46331e+08	1.54088e+08	1.45324e+08	1.69499e+08	1.63042e+08	1.67546e+08	1.65389e+08
D-Ornithine	Amino acid and its metabolites	Amino acids	133.1	132.09	[M+H]+	C5H12N2O2	1.6823e+06	1.65073e+06	1.73568e+06	1.78751e+06	1.7714e+06	496481	362924	420850	326877	405422	1.75637e+06	1.68303e+06	1.68431e+06	1.87287e+06	4.98269e+06	4.72007e+06	4.63834e+06	4.75014e+06	4.68422e+06	2.03199e+06	1.74094e+06	1.93818e+06	1.65044e+06	1.58097e+06	2.33552e+06	2.18915e+06	2.57551e+06	2.67177e+06	2.44114e+06	1.01346e+06	1.02686e+06	1.15667e+06	1.24657e+06	1.09313e+06	2.0922e+06	2.36272e+06	2.11799e+06	2.25777e+06	2.18721e+06
Histidine	Amino acid and its metabolites	Amino acids	154.1	155.07	[M-H]-	C6H9N3O2	151524	168803	159445	128292	133991	322423	225829	249290	290548	288345	116283	161170	145206	149735	168032	156918	146306	152810	158510	237855	225060	208111	192813	238032	227591	250052	210338	211845	272557	320516	309576	294897	241881	224065	218005	238762	235800	205376	258985
L-Alanine	Amino acid and its metabolites	Amino acids	90	89.048	[M+H]+	C3H7NO2	3.71538e+06	3.74011e+06	3.55079e+06	3.88606e+06	3.46918e+06	3.8592e+06	3.80136e+06	3.71924e+06	3.75331e+06	3.12486e+06	4.05111e+06	3.43873e+06	3.43074e+06	3.56204e+06	3.29627e+06	3.11369e+06	3.37785e+06	3.21724e+06	3.1753e+06	3.09498e+06	3.60691e+06	3.30734e+06	3.35809e+06	3.14914e+06	3.24027e+06	3.16066e+06	3.41898e+06	3.50423e+06	3.19471e+06	3.52002e+06	2.08031e+06	3.11692e+06	3.1917e+06	3.26887e+06	4.42281e+06	3.59369e+06	3.80941e+06	2.22837e+06	3.49846e+06
L-Arginine	Amino acid and its metabolites	Amino acids	173.1	174.112	[M-H]-	C6H14N4O2	1.48382e+06	1.47251e+06	1.41642e+06	1.47713e+06	1.47959e+06	998336	850801	921029	1.04485e+06	1.02589e+06	1.61673e+06	1.80063e+06	1.63035e+06	1.66244e+06	1.30984e+06	1.06084e+06	1.17286e+06	1.16026e+06	1.23289e+06	2.05141e+06	1.87782e+06	1.89228e+06	1.92279e+06	2.12853e+06	4.50853e+06	4.3578e+06	4.45193e+06	4.73055e+06	4.75531e+06	2.23893e+06	2.00612e+06	2.19006e+06	1.79634e+06	1.96246e+06	2.07736e+06	1.78589e+06	1.98483e+06	1.89571e+06	2.22108e+06
L-Asparagine Anhydrous	Amino acid and its metabolites	Amino acids	133.1	132.054	[M+H]+	C4H8N2O3	383780	352166	353264	356243	308415	311689	365445	358039	349460	317584	471444	555161	411349	530210	421309	305870	353242	378958	454555	339393	342957	399541	368074	354052	645944	541539	551494	376714	588074	414419	413378	322555	237656	431262	420376	604126	561776	476635	570754
L-Citrulline	Amino acid and its metabolites	Amino acids	176.1	175.096	[M+H]+	C6H13N3O3	3326750	1.30707e+06	3316515	2.09232e+06	1.24414e+06	380515	504230	273600	529320	500885	979890	1.53473e+06	1.45604e+06	1.9677e+06	2.12675e+06	2693575	2906025	3569185	2.10247e+06	2.62663e+06	2.33787e+06	1.53795e+06	2.17688e+06	2.7753e+06	6.04304e+06	5.91459e+06	6.17019e+06	3.4586e+06	9754930	5558090	5205115	3548680	2982585	4371090	3453040	2.67612e+06	2.52123e+06	2.55598e+06	4015850
L-Cysteine	Amino acid and its metabolites	Amino acids	122	121.02	[M+H]+	C3H7NO2S	46817050	25654585	40173675	40206295	1.63841e+07	23086000	42901610	21500115	37339910	28749290	1.50262e+07	55656910	38463055	52322895	43993450	30602270	43588690	42169015	44062495	20770905	1.32187e+07	8.48331e+06	1.31171e+07	23812700	38258840	32045335	37030515	1.11119e+07	34667205	36103830	35758775	23321995	17741850	34140990	36598375	44812745	41520865	37265170	50210585
L-Cystine	Amino acid and its metabolites	Amino acids	241	240.024	[M+H]+	C6H12N2O4S2	31675	45010	17797.8	42635	60020	15521.7	33340	63970.7	36675	49293.7	24362.7	33192.3	46465.3	20346.4	51680	23340	36675	55015	54741.6	81695	61319.4	85444.3	35010	36675	55347.9	57006.4	63026	40010	57068.5	21675	50172.8	48944.8	16418.9	36675	52525.6	90439.1	59645.6	58166.2	72506.9
L-Glutamic Acid	Amino acid and its metabolites	Amino acids	146	147.053	[M-H]-	C5H9NO4	1.00585e+07	1.04786e+07	1.04719e+07	9.64515e+06	9.81996e+06	8.28532e+06	8.33521e+06	8.75967e+06	8.68459e+06	9.42053e+06	1.25559e+07	1.44358e+07	1.19414e+07	1.19332e+07	9.41674e+06	8.94614e+06	9.20845e+06	9.13507e+06	8.46684e+06	1.47849e+07	1.44749e+07	27264260	1.43718e+07	1.38921e+07	53962500	52684270	4.0687e+07	3.89177e+07	3.9493e+07	7.10068e+06	6.08401e+06	7.71215e+06	11877575	6.37587e+06	1.37928e+07	1.47839e+07	1.48331e+07	1.42654e+07	1.71399e+07
L-Glutamine	Amino acid and its metabolites	Amino acids	147.1	146.069	[M+H]+	C5H10N2O3	4.34523e+06	5.01016e+06	5.83696e+06	4.58313e+06	5.11735e+06	3.8656e+06	3.25379e+06	3.49396e+06	3.58838e+06	4.21194e+06	1.20158e+07	1.01128e+07	1.06003e+07	1.03767e+07	8.95616e+06	9.11743e+06	9.10924e+06	8.64262e+06	8.6482e+06	1.08667e+07	9.64702e+06	1.11557e+07	9.36265e+06	9.06584e+06	1.49328e+07	1.48235e+07	1.49375e+07	1.67908e+07	1.43942e+07	7.28412e+06	7.50603e+06	8.31535e+06	8.10443e+06	7.24931e+06	1.0187e+07	1.01787e+07	1.09519e+07	1.14063e+07	1.17935e+07
L-Homoarginine	Amino acid and its metabolites	Amino acids	189	188.127	[M+H]+	C7H16N4O2	83421.7	67465.3	79565.6	89898.5	79514.5	104697	69693.3	95946.6	63808.3	62586.2	104508	104505	71769.4	73620.6	84161.8	87884.6	63628.4	84404.9	84400.5	95967.7	90903.3	117750	113527	90022	72998.4	113057	82444.5	150721	84808.2	125241	147836	145825	173746	161648	119192	97364.5	96187.7	90035	100097
L-Homocitrulline	Amino acid and its metabolites	Amino acids	188.1	189.111	[M-H]-	C7H15N3O3	275361	375500	408925	328715	318695	221845	193470	250225	221845	378840	340410	215785	352105	246062	204581	246885	260245	202200	206820	442360	310345	388870	365475	290300	348765	333730	263088	377170	316655	302849	322035	213364	400565	377170	333730	290300	271930	288630	264376
L-Isoleucine	Amino acid and its metabolites	Amino acids	132.1	131.095	[M+H]+	C6H13NO2	2.50236e+07	18742275	2.56952e+07	15402860	20054730	13443195	29219085	12393985	24733835	20287975	73938305	43238135	39042735	58525880	22290995	13470615	19642645	17478695	21656420	60130305	72025455	52797070	74285510	69168850	104806665	79867345	91524125	135641585	79875630	44002355	40291130	25731895	1.49209e+07	36046620	31472265	46430020	48543885	51812700	43706455
L-Methionine	Amino acid and its metabolites	Amino acids	150	149.051	[M+H]+	C5H11NO2S	135390	203485	338740	198475	135070	624705	205155	591230	300320	504230	103375	116720	190130	65160.6	65137.5	203485	135070	175115	62597.9	153420	96705	121725	98370	67674.5	465765	1122745	805610	262115	1168110	1629270	1857035	2095305	2075015	1797950	651490	447375	425640	428985	519285
L-Norleucine	Amino acid and its metabolites	Amino acids	132.1	131.095	[M+H]+	C6H13NO2	1.17314e+08	1.45505e+08	1.35806e+08	1.22384e+08	1.09223e+08	1.06565e+08	1.01022e+08	103525681	105166907	1.12285e+08	1.47877e+08	1.52994e+08	1.85214e+08	1.83273e+08	9.90766e+07	102651548	1.06884e+08	1.1665e+08	1.06272e+08	3.24704e+08	2.70556e+08	2.38602e+08	295494940	2.90252e+08	2.09592e+08	2.29593e+08	2.05363e+08	2.0407e+08	2.24003e+08	1.68235e+08	1.71002e+08	1.64731e+08	1.46331e+08	1.54088e+08	1.45324e+08	1.69499e+08	1.63042e+08	1.67546e+08	1.65389e+08
L-Norvaline	Amino acid and its metabolites	Amino acids	118.1	117.079	[M+H]+	C5H11NO2	1.94623e+07	2.33898e+07	2.4097e+07	2.066e+07	30944355	1.93393e+07	1.35034e+07	1.82391e+07	1.40422e+07	1.64263e+07	40894985	2.01603e+07	2.5998e+07	27669315	22401545	2.2067e+07	2.26112e+07	2.37769e+07	1.62601e+07	4.94336e+07	58044650	96665325	59450935	3.46867e+07	25171785	2.31089e+07	2.19666e+07	39928175	2.31784e+07	1.9236e+07	1.9658e+07	2.43357e+07	2.68558e+07	1.91483e+07	2.30509e+07	1.96114e+07	2.18495e+07	26562940	2.29801e+07
L-Ornithine	Amino acid and its metabolites	Amino acids	133	168.067	[M-Cl]+	C5H13ClN2O2	483354	533959	530259	512368	467885	206234	218505	77350.5	234875	219913	523418	502629	440007	483065	1.17334e+06	1.25735e+06	1.04899e+06	1.08432e+06	1.05327e+06	496038	486219	627879	561414	514229	608623	688768	686694	791901	666496	420318	483896	440891	343573	449744	685629	677321	704288	651764	682770
L-Phenylalanine	Amino acid and its metabolites	Amino acids	164.1	165.079	[M-H]-	C9H11NO2	2.14605e+07	2.3218e+07	2.25694e+07	2.1981e+07	2.29945e+07	1.94836e+07	1.84619e+07	1.78224e+07	2.07068e+07	1.84042e+07	2.33385e+07	2.13273e+07	2.43644e+07	2.45247e+07	2.14273e+07	2.09841e+07	2.09157e+07	2.06257e+07	2.0143e+07	2.50569e+07	2.34062e+07	2.41054e+07	2.18559e+07	2.15574e+07	2.43278e+07	2.2424e+07	2.22072e+07	2.37796e+07	2.30547e+07	2.33833e+07	2.26782e+07	2.25907e+07	2.16355e+07	2.22871e+07	2.01112e+07	2.00638e+07	2.0223e+07	2.00039e+07	2.02465e+07
L-Proline	Amino acid and its metabolites	Amino acids	116.1	115.063	[M+H]+	C5H9NO2	2.69586e+07	2.52885e+07	3.47321e+07	2.84955e+07	60913675	7.44464e+07	4.51129e+07	7.15767e+07	4.73767e+07	6.11409e+07	111615125	4.07044e+07	4.93223e+07	75533260	128078865	1.09846e+08	9.68509e+07	1.04448e+08	114765945	1.26246e+08	215326965	339052325	230877285	178526465	1.22526e+08	1.3501e+08	118422182	242719565	1.3456e+08	5.07726e+07	5.32005e+07	7.43192e+07	134449685	5.17352e+07	8.77151e+07	7.08323e+07	103247695	117414705	7.90352e+07
L-Saccharopine	Amino acid and its metabolites	Amino acids	275.1	276.132	[M-H]-	C11H20N2O6	455423	346501	444932	423587	388175	130042	170571	191184	104168	143526	396160	369987	439096	494609	530710	167704	293640	207647	570516	561792	425498	648219	508690	534839	368382	488097	466140	433620	420317	183048	159313	215938	178370	244542	240981	350604	242632	260658	290302
L-Serine	Amino acid and its metabolites	Amino acids	104	105.043	[M-H]-	C3H7NO3	297406	392318	758685	700055	315423	1100910	1117705	584787	1253835	553738	926340	865965	840815	1038780	891115	379432	353886	842490	339539	1.26224e+06	2107145	1.0752e+06	1.09269e+06	2081780	334917	751985	860935	1090835	933050	917955	840815	478181	443031	419218	1363165	1231975	1097550	1188275	1131145
L-Theanine	Amino acid and its metabolites	Amino acids	175	174.1	[M+H]+	C7H14N2O3	1.05288e+06	1.34132e+06	1166652	1.20627e+06	1.27488e+06	718461	810557	674678	525975	740793	1.45574e+06	1.27788e+06	696705	1.48007e+06	1.15638e+06	752059	1.00183e+06	1.01903e+06	1.22691e+06	2.14997e+06	2.12201e+06	2.07184e+06	1.93047e+06	2.01301e+06	3.43902e+06	2.71855e+06	3.34674e+06	3.51513e+06	2.69496e+06	1.61101e+06	1.53234e+06	1.37326e+06	1.38742e+06	995135	1.46069e+06	1.85908e+06	1.86144e+06	1825142	1.38684e+06
L-Tryptophan	Amino acid and its metabolites	Amino acids	203.1	204.09	[M-H]-	C11H12N2O2	301755	342166	324540	319270	323298	804640	769016	743794	930017	1.14791e+06	274831	243357	275361	310456	369927	351887	370789	347026	337449	374297	362253	347691	311380	328849	518807	459383	490685	582895	470667	428808	431650	420116	486359	391652	397316	371343	333333	354924	349577
L-Valine	Amino acid and its metabolites	Amino acids	118.1	117.079	[M+H]+	C5H11NO2	1.94623e+07	2.33898e+07	2.4097e+07	2.066e+07	30944355	1.93393e+07	1.35034e+07	1.82391e+07	1.40422e+07	1.64263e+07	40894985	2.01603e+07	2.5998e+07	27669315	22401545	2.2067e+07	2.26112e+07	2.37769e+07	1.62601e+07	4.94336e+07	58044650	96665325	59450935	3.46867e+07	25171785	2.31089e+07	2.19666e+07	39928175	2.31784e+07	1.9236e+07	1.9658e+07	2.43357e+07	2.68558e+07	1.91483e+07	2.30509e+07	1.96114e+07	2.18495e+07	26562940	2.29801e+07
Methylcysteine	Amino acid and its metabolites	Amino acids	136.2	135.035	[M+H]+	C4H9NO2S	17491840	24157720	20836175	18916610	12870310	12499300	23300525	11734750	14778125	17896200	5.67724e+06	20763225	21542555	21039860	23718740	20953360	28613880	26564935	27627155	38742935	33497675	1.22466e+07	31174200	33750095	62006185	55475210	64391825	53147715	52386195	43286900	40112810	32425790	21872805	40071520	19260185	26519090	29472800	27783805	27514785
N(6),N(6)-Dimethyl-L-lysine	Amino acid and its metabolites	Amino acids	175.1	174.137	[M+H]+	C8H18N2O2	431107	397658	438134	461805	339371	228781	183586	226753	231499	251471	505976	718465	742297	699035	710110	792654	758133	881853	696193	1.03354e+06	751633	562724	679397	748744	635509	641144	681404	449580	721116	408255	458650	539681	388528	484363	611910	575873	539718	545634	518077
N-Formylglycine	Amino acid and its metabolites	Amino acids	104	103.027	[M+H]+	C3H5NO3	1.06767e+07	1.21684e+07	1.14741e+07	1.05724e+07	1.2414e+07	1.2667e+07	1.31013e+07	1.28328e+07	1.30289e+07	1.34613e+07	1.32773e+07	1.05631e+07	1.11493e+07	1.23823e+07	1.43754e+07	1.1376e+07	1.37395e+07	1.33046e+07	1.39255e+07	1.71477e+07	1.58156e+07	1.88285e+07	1.62853e+07	1.53297e+07	1.17227e+07	1.04045e+07	1.15767e+07	1.28821e+07	9.96078e+06	7.49526e+06	6.94148e+06	7.03322e+06	12303255	6.63384e+06	1.15673e+07	1.26442e+07	1.16737e+07	1.29417e+07	1.30079e+07
N-Methylisoleucine	Amino acid and its metabolites	Amino acids	146.1	145.11	[M+H]+	C7H15NO2	346865	411230	325007	345744	365800	152519	178236	158470	152410	163189	487273	444417	449497	453886	620320	609235	616833	628316	596072	563349	529826	559578	506853	469784	530130	520145	589833	552199	528723	235247	222577	200967	204391	206733	366631	376053	362799	384115	381908
N-Propionylglycine	Amino acid and its metabolites	Amino acids	130.1	131.058	[M-H]-	C5H9NO3	188922	229993	227283	198596	254379	220184	165428	187779	210619	203500	419217	352774	434780	424064	200547	217219	220177	201759	217664	561505	485915	523265	478806	496173	440860	440086	345939	425213	381173	373190	415470	429811	337967	378688	286364	304035	302018	284490	312842
Pyroglutamic acid	Amino acid and its metabolites	Amino acids	130	129.043	[M+H]+	C5H7NO3	2.57911e+08	2.88758e+08	2.59541e+08	2.71125e+08	1.07863e+08	88416245	76551635	86000445	90836835	96577065	1.12546e+08	1.263e+08	1.25623e+08	1.16204e+08	88747525	124694945	130699525	132827965	92865225	106605015	8.26856e+07	6.42212e+07	7.66182e+07	8.64171e+07	4.80405e+08	5.17082e+08	6.38011e+08	5.77378e+08	4.84861e+08	228964505	223668825	214120085	200409325	218597825	170832445	2.24247e+08	179989727	1.70873e+08	1.84782e+08
Selenomethionine	Amino acid and its metabolites	Amino acids	197	196.12	[M+H]+	C5H11NO2Se	55015	116720	149593	140327	198644	163539	188801	159534	141095	149401	204276	164506	135901	214035	182665	145768	135272	59837.3	172515	169106	169471	143069	167217	153424	164840	178611	173520	129112	197615	130065	137833	176058	182731	171656	178692	194851	159521	169594	121725
β-Alanine	Amino acid and its metabolites	Amino acids	90	89.048	[M+H]+	C3H7NO2	3.71538e+06	3.74011e+06	3.55079e+06	3.88606e+06	3.46918e+06	3.8592e+06	3.80136e+06	3.71924e+06	3.75331e+06	3.12486e+06	4.05111e+06	3.43873e+06	3.43074e+06	3.56204e+06	3.29627e+06	3.11369e+06	3.37785e+06	3.21724e+06	3.1753e+06	3.09498e+06	3.60691e+06	3.30734e+06	3.35809e+06	3.14914e+06	3.24027e+06	3.16066e+06	3.41898e+06	3.50423e+06	3.19471e+06	3.52002e+06	2.08031e+06	3.11692e+06	3.1917e+06	3.26887e+06	4.42281e+06	3.59369e+06	3.80941e+06	2.22837e+06	3.49846e+06
(2s)-2-Amino-4-sulfinobutanoic acid	Amino acid and its metabolites	Amino acid derivatives	166	167.025	[M-H]-	C4H9NO4S	69778.6	267270	260730	218256	288276	280960	356074	409533	420985	401599	345800	333458	299646	288282	264597	278518	235331	287304	279837	206885	267603	277367	299142	259439	252956	53698.7	292472	266293	318620	292547	298697	258023	302179	342331	308337	310949	268307	273186	274368
1,3,7-Trimethyluric Acid	Amino acid and its metabolites	Amino acid derivatives	209.1	210.075	[M-H]-	C8H10N4O3	114602	136611	113096	118371	115480	6907.47	12921.7	13237.9	4032.48	9441.37	49600.5	60805.4	46770.6	48544.2	81942.4	100836	99757.5	100615	80840.3	99239.9	89138.2	80964.6	96145.1	89924.2	18517.2	29506.3	23181.2	25734.3	30694.5	10524.4	14768.2	9109.14	17316.8	16654.3	51484.9	53729.2	55011.2	50883.4	59492.8
1-Aminocyclobutanecarboxylic acid	Amino acid and its metabolites	Amino acid derivatives	116.1	115.063	[M+H]+	C5H9NO2	2.69586e+07	2.52885e+07	3.47321e+07	2.84955e+07	60913675	7.44464e+07	4.51129e+07	7.15767e+07	4.73767e+07	6.11409e+07	111615125	4.07044e+07	4.93223e+07	75533260	128078865	1.09846e+08	9.68509e+07	1.04448e+08	114765945	1.26246e+08	215326965	339052325	230877285	178526465	1.22526e+08	1.3501e+08	118422182	242719565	1.3456e+08	5.07726e+07	5.32005e+07	7.43192e+07	134449685	5.17352e+07	8.77151e+07	7.08323e+07	103247695	117414705	7.90352e+07
1-Methylhistidine	Amino acid and its metabolites	Amino acid derivatives	168.1	169.085	[M-H]-	C7H11N3O2	794322	784051	776280	808740	651933	578515	615439	608653	629471	568635	1.29877e+06	1.80833e+06	1.28395e+06	1.53953e+06	1.52908e+06	1.17083e+06	1.39172e+06	1.50875e+06	1.22477e+06	2.7131e+06	3.05361e+06	2.34894e+06	2.62757e+06	2.98489e+06	667295	713340	974321	882295	1.00205e+06	359110	395029	385737	413027	338100	1.2319e+06	1.24045e+06	1.32661e+06	1.33272e+06	1.52098e+06
1-Methylpiperidine-2-carboxylic acid	Amino acid and its metabolites	Amino acid derivatives	144.1	143.095	[M+H]+	C7H13NO2	1.80704e+06	2.27602e+06	1.98949e+06	1.8758e+06	1.45502e+06	1.56898e+06	1.77338e+06	1.61386e+06	1.94314e+06	1.80947e+06	1.80515e+06	1.96623e+06	2.36883e+06	2.03815e+06	1.52101e+06	1.78313e+06	2.27034e+06	1.93697e+06	1.46726e+06	3.83376e+06	2.88587e+06	4.04606e+06	2.37653e+06	2.88531e+06	1.99662e+06	2.18963e+06	2.42152e+06	2.21912e+06	2.34613e+06	3.40587e+06	3.4526e+06	3.05856e+06	3.00656e+06	3.26835e+06	2.34455e+06	2.07099e+06	2.46343e+06	2.20965e+06	2.35219e+06
2,6-Diamino-5-hydroxyhexanoic acid	Amino acid and its metabolites	Amino acid derivatives	163.1	162.1	[M+H]+	C6H14N2O3	246911	293585	229316	221767	230182	654836	582160	586590	732278	763221	692300	712597	854356	726863	435991	435305	434353	437218	494830	999962	983418	881668	878856	1.0067e+06	1.37128e+06	1.52533e+06	1.57833e+06	1.57769e+06	1.36563e+06	842791	691012	808089	740228	732351	807291	854200	833328	871014	856952
2-Aminoisobutyric Acid	Amino acid and its metabolites	Amino acid derivatives	104.1	103.063	[M+H]+	C4H9NO2	2720750	3976435	2.15872e+06	3299460	3.00226e+06	535512	592866	476818	557388	532535	1.90864e+07	1.19386e+07	1.14716e+07	20745950	2356000	1.40212e+06	2152820	1.49672e+06	2456005	1.42848e+06	1.35685e+06	1.50801e+06	1.33821e+06	1.48986e+06	52853500	2.77941e+07	59186805	82122440	3.04657e+07	1.14606e+06	1.15284e+06	1.0292e+06	1.00305e+06	1.08438e+06	6.38147e+06	11150425	11240450	12022350	6.48208e+06
2-Methylbutyrylglycine	Amino acid and its metabolites	Amino acid derivatives	160.1	159.089	[M+H]+	C7H13NO3	290088	327974	305023	249551	234106	3464.84	8830.85	6871.83	73236.7	3594.15	96781.8	107699	109151	113838	125140	125164	128831	147991	136767	20427.1	19754.9	14586.3	21120.6	20613.6	448232	443277	455541	362823	435925	325839	382773	342894	407800	387959	172085	149825	152061	158359	141808
2-Methylhippuric acid	Amino acid and its metabolites	Amino acid derivatives	192.1	193.074	[M-H]-	C10H11NO3	142878	178336	155484	192571	142336	135599	136928	145632	138619	142585	431732	402603	381232	459718	291691	290738	331281	330035	321524	1.11706e+06	953037	1.12236e+06	979228	1.04483e+06	359003	339440	342558	331691	355211	204808	185845	191486	185432	187107	287304	273752	285114	294539	304487
2-Phenylglycine	Amino acid and its metabolites	Amino acid derivatives	152.1	151.063	[M+H]+	C8H9NO2	133394	188225	151750	165100	167192	223651	276806	128395	224983	186446	197316	120055	163916	283620	195140	201468	190130	181790	195140	162014	218505	233530	210160	155090	238540	168440	197378	293640	200145	519285	281950	315355	176780	434000	113385	160095	171775	193470	226850
2-Pyrrolidineacetic acid	Amino acid and its metabolites	Amino acid derivatives	130.1	129.078	[M+H]+	C6H11NO2	4.1985e+06	4.64779e+06	4.70545e+06	4.59076e+06	4.02812e+06	1.5059e+06	1.66988e+06	2.00602e+06	1.76124e+06	2.15793e+06	4.21537e+06	4.23838e+06	5.94757e+06	4.57664e+06	3.43978e+06	4.40297e+06	4.37764e+06	4.70275e+06	3.59825e+06	6.20816e+06	4.98907e+06	4.76945e+06	4.08596e+06	4.59126e+06	4.79266e+06	4.94536e+06	5.40395e+06	5.25115e+06	4.69223e+06	3.63262e+06	3.52257e+06	4.50403e+06	3.45003e+06	3.02495e+06	4.07812e+06	2.95754e+06	3.60857e+06	3.51948e+06	3.19842e+06
3-(2-Naphthyl)-L-alanine	Amino acid and its metabolites	Amino acid derivatives	214.1	215.095	[M-H]-	C13H13NO2	1.23397e+06	1.11569e+06	1.17882e+06	1.01966e+06	1.1726e+06	1.26526e+06	1.39136e+06	1.2408e+06	1.23333e+06	196487	1.12776e+06	1.12174e+06	1.36282e+06	1.18035e+06	2.12404e+06	1.96973e+06	2.34915e+06	2.23855e+06	2.1946e+06	1.05507e+06	1.15048e+06	1.4406e+06	496085	1.20144e+06	1.17837e+06	1.27212e+06	1.04468e+06	1.16664e+06	1.20066e+06	1.13008e+06	1.11149e+06	1.1559e+06	1.12392e+06	1.62441e+06	1.3324e+06	1.26678e+06	1.24162e+06	1.24284e+06	1.27262e+06
3-(pyrazol-1-yl)-L-alanine	Amino acid and its metabolites	Amino acid derivatives	154.1	155.069	[M-H]-	C6H9N3O2	216064	198817	211119	211603	247045	395303	281475	312450	365716	420012	206354	140131	158683	157987	186917	270367	230427	213067	241154	358043	317454	328782	360526	287623	358950	367760	247183	267142	288731	309742	316795	295539	337506	351550	339722	351826	325378	296794	269274
3,5-Dinitro-L-tyrosine	Amino acid and its metabolites	Amino acid derivatives	272	271.044	[M+H]+	C9H9N3O7	266724	317002	287696	327327	283787	22603.8	50176.1	48789.6	42955.9	44852.1	112330	143682	115169	130441	169597	151016	171294	164527	163413	471869	467517	456504	491149	424874	63863.1	64527.7	69259.5	67628	72046.9	37624.2	65776.1	56269.5	48085.2	43870.2	203814	176025	167357	155262	163437
3,7-Dimethyluric Acid	Amino acid and its metabolites	Amino acid derivatives	197	196.06	[M+H]+	C7H8N4O3	90979.2	63330	51879.6	72386.9	70036.7	69792.5	63573.8	54131.9	65430.5	46458.1	54990.2	81119.6	24042.4	56827.2	80857.5	102959	101839	99710	102075	50058.4	55356	116893	54059	71015.8	46780.9	89754	92467.2	78721	97967.1	54694.1	67165.1	41811.4	33563.3	45090.4	57757.6	52307.3	64375	60276.8	80289.9
3-Amino-3-oxopropanoic acid	Amino acid and its metabolites	Amino acid derivatives	102	103.027	[M-H]-	C3H5NO3	19663.6	10486.6	29357.9	24053.7	21937.1	13340	15005	12984.8	10306.7	16650.8	24056.3	40010	15005	23340	11892.1	29289.8	15060.7	28588.4	33340	27932.6	26971.7	18340	39190.7	42080	22407.6	21675	22144.3	29353.8	10005	15894.1	18907.8	26675	20179.7	15005	21897.6	28836.2	27038.8	21900.7	26266.8
3-Hydroxy-3-Methylpentane-1,5-Dioic Acid	Amino acid and its metabolites	Amino acid derivatives	161	162.053	[M-H]-	C6H10O5	1.17627e+06	1.41954e+06	1.24043e+06	1.25302e+06	1.15414e+06	380978	303873	369201	394921	309876	882583	817155	841148	829686	965780	893194	1.14211e+06	1.04997e+06	1.00687e+06	1.42232e+06	1.32987e+06	1.49675e+06	1.24572e+06	1.40901e+06	747448	768166	802796	944954	810183	329856	401818	461559	423617	362148	818257	801359	837642	834937	778597
3-Hydroxy-L-phenylalanine	Amino acid and its metabolites	Amino acid derivatives	180.1	181.074	[M-H]-	C9H11NO3	607965	524300	507575	633075	728530	1364845	1260560	1309330	773493	1806390	1454055	917351	1484365	745173	479341	976675	983390	855900	1107630	1943175	862590	1857035	1452375	970214	2315340	1760825	757106	1341290	978446	1.4101e+06	1.01195e+06	1.54745e+06	2240830	1978655	1065645	537999	1095870	1085795	844056
3-N-Methyl-L-Histidine	Amino acid and its metabolites	Amino acid derivatives	169	187.096	[M-NH4]-	C7H13N3O3	279662	358007	320194	235198	146559	51680	117821	148513	35929	220653	217841	254018	160393	215645	191834	204783	218561	218256	210838	293712	257830	272830	233521	226113	285841	262377	358792	436248	263327	213981	158480	128213	264204	178048	232675	181573	189554	205564	206201
4-Hydroxyhippurate	Amino acid and its metabolites	Amino acid derivatives	194	195.053	[M-H]-	C9H9NO4	20395.9	18709.9	22167.8	19534.2	15949.7	11245.4	18154.4	18193.8	13389.7	16944.1	8911.01	8000.13	12361.1	11065.3	8050.22	10057.5	16728.9	13091.3	14458.1	45654.4	46298.1	39855.6	42454	36920.5	35818.3	35235.6	40170.2	39319.7	38729.3	31740.4	29166	37218.7	41649.6	36954.8	18845.7	16912.8	18395.9	20812.4	20961.6
4-Phenylbutyrylglutamine	Amino acid and its metabolites	Amino acid derivatives	291.1	292.142	[M-H]-	C15H20N2O4	140393	216598	206609	152191	173637	196446	438251	283772	231654	248042	497249	404121	363497	370505	351060	505332	463581	451771	366722	212671	164650	205039	143210	155330	471380	468364	280712	1.38525e+06	463787	93680.1	100649	109772	112411	99546	279254	227069	242192	264581	255490
5-Aminovaleric Acid	Amino acid and its metabolites	Amino acid derivatives	118.2	117.079	[M+H]+	C5H11NO2	4.2766e+06	6.47472e+06	4.64189e+06	5.00823e+06	6.4483e+06	954548	1.13146e+06	836860	1.087e+06	875693	5.92408e+06	3.5992e+06	4.00465e+06	5.50789e+06	5.89495e+06	4.38361e+06	5.13149e+06	4.5501e+06	5.22786e+06	2.4418e+06	2.66951e+06	2.22031e+06	2.5324e+06	2.3498e+06	6.07703e+06	4.29321e+06	5.75e+06	7.84495e+06	4.54927e+06	8.30785e+06	7.65658e+06	6.1412e+06	6.37348e+06	6.59384e+06	4.96773e+06	6.95028e+06	7.10629e+06	7.14854e+06	5.87178e+06
5-Methoxytryptophan	Amino acid and its metabolites	Amino acid derivatives	192	191.095	[M+H]+	C11H13NO2	1.60202e+06	2.02675e+06	1.58608e+06	1.62424e+06	2.01041e+06	401721	405893	490388	443610	511109	1.60489e+06	1.43351e+06	1.31073e+06	1.2353e+06	1.42799e+06	1.62698e+06	1.48371e+06	1.87651e+06	1.60861e+06	1.01802e+06	1.10272e+06	1.07052e+06	964536	1.24214e+06	654617	890479	903527	823318	738236	263881	287388	276727	331796	288641	1.06225e+06	1.16896e+06	1.1435e+06	1.14177e+06	1.12933e+06
5-Oxoproline	Amino acid and its metabolites	Amino acid derivatives	130	129.043	[M+H]+	C5H7NO3	1.25796e+08	73583825	1.46359e+08	1.318e+08	2.10424e+08	8.26659e+07	6.09874e+07	7.9551e+07	5.8373e+07	6.14297e+07	8.96635e+07	7.49931e+07	7.42733e+07	9.42673e+07	6.45444e+07	6.52921e+07	6.41693e+07	6.20111e+07	6.13799e+07	6.53763e+07	6.69289e+07	8.60469e+07	6.83683e+07	6.88404e+07	4.5173e+08	4.7437e+08	4.3152e+08	4.66816e+08	496678780	1.05055e+08	9.52568e+07	1.19535e+08	1.19241e+08	1.15663e+08	1.71654e+08	1.37808e+08	1.42268e+08	1.49618e+08	134057967
6-Aminocaproic Acid	Amino acid and its metabolites	Amino acid derivatives	132.1	131.095	[M+H]+	C6H13NO2	1.17314e+08	1.45505e+08	1.35806e+08	1.22384e+08	1.09223e+08	1.06565e+08	1.01022e+08	103525681	105166907	1.12285e+08	1.47877e+08	1.52994e+08	1.85214e+08	1.83273e+08	9.90766e+07	102651548	1.06884e+08	1.1665e+08	1.06272e+08	3.24704e+08	2.70556e+08	2.38602e+08	295494940	2.90252e+08	2.09592e+08	2.29593e+08	2.05363e+08	2.0407e+08	2.24003e+08	1.68235e+08	1.71002e+08	1.64731e+08	1.46331e+08	1.54088e+08	1.45324e+08	1.69499e+08	1.63042e+08	1.67546e+08	1.65389e+08
6-Diazo-5-oxo-L-norleucine	Amino acid and its metabolites	Amino acid derivatives	172.1	171.064	[M+H]+	C6H9N3O3	202083	273325	225179	159084	219865	228520	192446	241875	183455	275270	184752	197962	288026	322648	203129	124197	239817	209411	170105	253417	246295	275780	205683	246080	179763	262833	226855	218194	246305	203485	205155	363378	216835	220175	175497	237994	224072	219884	218795
7-Methyluric Acid	Amino acid and its metabolites	Amino acid derivatives	183	182.044	[M+H]+	C6H6N4O3	2.54238e+06	2.48188e+06	2.75535e+06	2.31086e+06	2.77855e+06	2.29177e+06	2.3339e+06	2.57002e+06	2.60044e+06	2.69638e+06	2.62731e+06	2.19106e+06	2.99731e+06	2.10391e+06	2.48931e+06	2.30031e+06	2.98903e+06	3.07083e+06	2.91927e+06	3.04833e+06	3.28398e+06	2.3537e+06	2.02069e+06	2.98823e+06	2.78864e+06	2.63688e+06	2.24255e+06	2.65669e+06	2.77568e+06	3.30982e+06	3.07948e+06	2.80054e+06	2.59971e+06	2.10469e+06	2.69938e+06	3.06348e+06	2.93288e+06	3.3754e+06	3.16517e+06
Acetylvaline	Amino acid and its metabolites	Amino acid derivatives	158.1	159.09	[M-H]-	C7H13NO3	1.67432e+06	2.04343e+06	1.74462e+06	1.8211e+06	2.21774e+06	207857	227023	215065	229210	223824	1.04979e+06	962632	1.0851e+06	1.1532e+06	793772	948413	968531	945633	857708	1.26805e+06	1.11461e+06	1.16162e+06	1.15381e+06	1.08037e+06	2.45861e+06	2.37038e+06	2.41153e+06	2.50327e+06	2.27237e+06	523561	523578	528098	521048	499217	989875	953362	951957	950026	989821
Ala-Lys	Amino acid and its metabolites	Amino acid derivatives	218.1	217.14	[M+H]+	C9H19N3O3	308857	143410	296046	284878	235200	118390	131735	146745	262112	133429	223515	150061	163551	206820	259200	170105	238294	173445	233342	208385	141386	271930	155187	147179	353775	714462	397225	479145	418578	336095	329864	365659	313685	319355	229722	397958	332733	242128	318589
Allantoic acid	Amino acid and its metabolites	Amino acid derivatives	175	176.054	[M-H]-	C4H8N4O4	601270	256124	382354	376511	390725	1.35875e+06	1.01849e+06	1.07445e+06	1.31605e+06	1.59814e+06	828402	742005	944210	834631	308685	241312	277487	197166	190658	433034	678842	532509	709944	596268	822673	878139	772412	871424	778682	1.60199e+06	1.63449e+06	1.71395e+06	1.6782e+06	1.61503e+06	1.06177e+06	1.15652e+06	1.00657e+06	884996	1.01718e+06
aminoisobutyric acid	Amino acid and its metabolites	Amino acid derivatives	104.1	103.063	[M+H]+	C4H9NO2	2720750	3976435	2.15872e+06	3299460	3.00226e+06	535512	592866	476818	557388	532535	1.90864e+07	1.19386e+07	1.14716e+07	20745950	2356000	1.40212e+06	2152820	1.49672e+06	2456005	1.42848e+06	1.35685e+06	1.50801e+06	1.33821e+06	1.48986e+06	52853500	2.77941e+07	59186805	82122440	3.04657e+07	1.14606e+06	1.15284e+06	1.0292e+06	1.00305e+06	1.08438e+06	6.38147e+06	11150425	11240450	12022350	6.48208e+06
Cis-4-Hydroxy-L-Proline	Amino acid and its metabolites	Amino acid derivatives	132	131.058	[M+H]+	C5H9NO3	6.96793e+06	9.68581e+06	7.03719e+06	8.55919e+06	1.49428e+07	1.03079e+07	1.91572e+07	9.4344e+06	1.76907e+07	1.06622e+07	4.61845e+07	3.0672e+07	2.91674e+07	3.6891e+07	1.77945e+07	8.24056e+06	1.00718e+07	9.07673e+06	1.7091e+07	3.13453e+07	54378745	4.47088e+07	5.29632e+07	5.07253e+07	6.64002e+07	5.42565e+07	6.30327e+07	8.48144e+07	5.32524e+07	3.02183e+07	2.86176e+07	1.59944e+07	1.80009e+07	2.6488e+07	2.84802e+07	3.39387e+07	3.49038e+07	3.5421e+07	3.25046e+07
Cycloleucine	Amino acid and its metabolites	Amino acid derivatives	130.1	129.078	[M+H]+	C6H11NO2	1.64538e+08	2.16927e+08	87587965	1.75277e+08	1.97654e+08	6.07894e+07	6.14628e+07	6.12747e+07	6.62503e+07	59150150	113689275	8.17649e+07	9.95345e+07	9.70111e+07	120730945	5.37821e+07	96957825	88663185	121073365	7.96524e+07	8.6286e+07	9.01427e+07	8.61626e+07	7.87017e+07	525606254	4.29157e+08	334334285	5.66492e+08	4.02993e+08	1.59715e+08	153030828	1.16186e+08	1.28912e+08	1.33985e+08	1.38862e+08	1.47626e+08	1.41566e+08	1.49723e+08	1.43702e+08
Cyclopentylglycine	Amino acid and its metabolites	Amino acid derivatives	144.1	143.095	[M+H]+	C7H13NO2	1.80704e+06	2.27602e+06	1.98949e+06	1.8758e+06	1.45502e+06	1.56898e+06	1.77338e+06	1.61386e+06	1.94314e+06	1.80947e+06	1.80515e+06	1.96623e+06	2.36883e+06	2.03815e+06	1.52101e+06	1.78313e+06	2.27034e+06	1.93697e+06	1.46726e+06	3.83376e+06	2.88587e+06	4.04606e+06	2.37653e+06	2.88531e+06	1.99662e+06	2.18963e+06	2.42152e+06	2.21912e+06	2.34613e+06	3.40587e+06	3.4526e+06	3.05856e+06	3.00656e+06	3.26835e+06	2.34455e+06	2.07099e+06	2.46343e+06	2.20965e+06	2.35219e+06
DL-O-tyrosine	Amino acid and its metabolites	Amino acid derivatives	180.1	181.074	[M-H]-	C9H11NO3	137314	166185	173995	146085	147887	125257	181366	153375	129138	134489	201599	182508	186065	153684	170708	145228	132953	167884	129321	175542	225800	184458	130477	162443	228703	180937	180439	178334	140481	211131	159477	121693	125820	110470	133813	129536	138564	137112	152761
Gly-Leu	Amino acid and its metabolites	Amino acid derivatives	187.1	188.116	[M-H]-	C8H16N2O3	146630	166029	152750	151727	144831	252673	186165	209845	253235	207494	410556	351922	461126	484000	188086	181219	195247	184476	194703	592858	538653	525100	486290	510913	1.00546e+06	975807	829968	861600	927897	427851	424872	453208	404862	393905	351742	331460	339812	327646	344815
Gly-Phe	Amino acid and its metabolites	Amino acid derivatives	221.1	222.1	[M-H]-	C11H14N2O3	66539.5	71892.4	62315.6	104554	99742	257710	144797	181535	244774	298414	210319	170725	166377	178135	107724	163741	102767	128003	135428	295773	180608	277606	196330	193521	648780	973845	528814	567603	574550	373415	258380	257103	286247	200130	234572	246824	257658	249846	245511
Gly-Tyr	Amino acid and its metabolites	Amino acid derivatives	239.1	238.095	[M+H]+	C11H14N2O4	991543	1.26151e+06	1.05606e+06	1.0516e+06	1.25567e+06	3.79492e+06	2.42241e+06	2.65671e+06	3.60104e+06	2.8704e+06	2.36226e+06	2.08126e+06	2.72965e+06	3.18021e+06	1.25483e+06	1.15509e+06	1.21449e+06	1.23155e+06	1.12916e+06	2.45236e+06	1.91754e+06	2.40112e+06	1.89014e+06	2.08638e+06	6.95094e+06	6.54356e+06	5.63651e+06	5.97002e+06	5.96145e+06	3.52893e+06	2.9838e+06	3.55733e+06	3.14099e+06	3.11333e+06	2.00756e+06	2.17782e+06	2.20984e+06	2.28738e+06	2.32802e+06
Hexanoyl Glycine	Amino acid and its metabolites	Amino acid derivatives	172.1	173.105	[M-H]-	C8H15NO3	1.07666e+06	1.26402e+06	1.18308e+06	1.18655e+06	1.23957e+06	263654	288894	278160	294887	331429	1.58163e+06	1.44164e+06	1.52298e+06	1.66022e+06	1.0704e+06	1.02749e+06	1.21882e+06	1.17297e+06	1.11645e+06	4.6035e+06	4.37188e+06	4.36306e+06	4.22948e+06	4.17404e+06	948421	985938	1.06633e+06	1.06225e+06	1.01491e+06	226600	212267	215870	198875	195680	1.16851e+06	1.12489e+06	1.18507e+06	1.16427e+06	1.14554e+06
Homogentisic Acid	Amino acid and its metabolites	Amino acid derivatives	167	168.042	[M-H]-	C8H8O4	138828	201073	79976.6	74278.9	180108	169261	177596	165586	180085	165649	256716	226480	216602	271359	214549	208046	255881	187526	218652	285806	240329	273735	219744	243285	544090	498761	544954	547218	473581	209400	217157	214016	198267	218875	232952	205057	237530	232623	193026
Kynurenic Acid	Amino acid and its metabolites	Amino acid derivatives	190	189.043	[M+H]+	C10H7NO3	3.20185e+06	3.31983e+06	3.02922e+06	3.00346e+06	2.72406e+06	2.34158e+06	2.48546e+06	2.22825e+06	1.96838e+06	1.99262e+06	1.96018e+06	1.90414e+06	1.88161e+06	2.17218e+06	3.80054e+06	3.6318e+06	3.9631e+06	3.89541e+06	3.59102e+06	4.44057e+06	4.71966e+06	4.24669e+06	4.7382e+06	4.31637e+06	2.6729e+06	2.70117e+06	2.8156e+06	2.9481e+06	2.6561e+06	7.47169e+06	7.83505e+06	7.45608e+06	7.70291e+06	8.33887e+06	3.57141e+06	3.45252e+06	3.53199e+06	3.50369e+06	3.4914e+06
L-Carnosine	Amino acid and its metabolites	Amino acid derivatives	225.1	226.107	[M-H]-	C9H14N4O3	125822	166171	179720	136684	160911	372606	325530	286807	374604	299953	100874	363800	100569	190563	76363.4	152977	93105.2	107174	122841	921893	785613	778062	752240	912718	303275	293652	313834	342165	434580	25800.8	11670	24590	5094.82	6670	335707	324549	341597	316365	436960
L-Cystathionine	Amino acid and its metabolites	Amino acid derivatives	221.1	222.067	[M-H]-	C7H14N2O4S	119782	135771	163189	132671	127030	23507	30010	27814.9	26438.5	24162.2	80846.9	11670	9727.74	6670	215043	225913	208856	223940	189668	21675	17460.4	85991.5	82562.9	22689.1	28706.3	18041	26264	16539.9	15789.3	7400.92	23761.9	10005	14366	20862.4	72394.4	60496.6	74928.3	85291.8	111039
L-Cysteinesulfinic Acid	Amino acid and its metabolites	Amino acid derivatives	152	153.01	[M-H]-	C3H7NO4S	229622	201742	235557	186132	208760	61027.1	61685	76690	86396.8	133511	168526	179099	173370	170096	384750	415519	477659	413493	396356	666477	441443	609740	525122	480126	159672	187376	172985	264160	170115	238812	243196	295494	132562	241595	279570	278834	246191	311569	247806
L-Dopa	Amino acid and its metabolites	Amino acid derivatives	198.1	197.069	[M+H]+	C9H11NO4	3.53492e+06	4.44085e+06	3.84941e+06	3.73059e+06	4.09636e+06	927838	201720	472455	265127	333377	1.00943e+06	817503	938028	989551	2.86999e+06	2.47182e+06	2.9953e+06	3.06698e+06	2.76645e+06	2.94248e+06	2.63958e+06	2.87948e+06	2.60761e+06	2.58383e+06	1.72722e+06	1.63234e+06	1.85242e+06	1.77538e+06	1.5899e+06	689330	180664	227066	197369	272417	1.46423e+06	1.67861e+06	1.66752e+06	1.61026e+06	1.69282e+06
L-NIO-hydrochloride	Amino acid and its metabolites	Amino acid derivatives	174.1	173.116	[M+H]+	C7H15N3O2	2.39742e+06	2.36501e+06	2.33678e+06	1.88656e+06	1.90974e+06	3.49157e+06	3.18844e+06	3.06529e+06	2.94607e+06	3.18541e+06	2.11314e+06	1.97845e+06	2.46588e+06	2.80109e+06	2.62879e+06	3.08392e+06	3.03875e+06	3.02912e+06	2.70737e+06	4.47658e+06	3.42961e+06	3.01013e+06	3.05712e+06	3.5638e+06	5.46465e+06	4.96329e+06	5.41076e+06	4.54277e+06	4.81605e+06	5.45355e+06	6.33163e+06	6.9519e+06	7.51863e+06	4.77442e+06	3.54654e+06	3.68788e+06	3.24623e+06	3.2995e+06	3.14715e+06
L-Phenylalaninol	Amino acid and its metabolites	Amino acid derivatives	152.1	151.1	[M+H]+	C9H13NO	190871	170028	186048	174382	159057	13709.7	24926.2	21694.8	19880.9	26220.5	25741.6	52920.2	45677	41255.5	14793.2	22524.8	22781.9	31708.5	28153.9	39473.4	19695	23194	16751	13225.7	149110	120837	135439	169008	126828	21269.8	9347.11	14368.2	11373.3	59812.4	59516.4	93192.9	75342.8	68661.2	69922.2
L-threo-3-Methylaspartate	Amino acid and its metabolites	Amino acid derivatives	146	147.053	[M-H]-	C5H9NO4	1.00585e+07	1.04786e+07	1.04719e+07	9.64515e+06	9.81996e+06	8.28532e+06	8.33521e+06	8.75967e+06	8.68459e+06	9.42053e+06	1.25559e+07	1.44358e+07	1.19414e+07	1.19332e+07	9.41674e+06	8.94614e+06	9.20845e+06	9.13507e+06	8.46684e+06	1.47849e+07	1.44749e+07	27264260	1.43718e+07	1.38921e+07	53962500	52684270	4.0687e+07	3.89177e+07	3.9493e+07	7.10068e+06	6.08401e+06	7.71215e+06	11877575	6.37587e+06	1.37928e+07	1.47839e+07	1.48331e+07	1.42654e+07	1.71399e+07
L-Tryptophanamide	Amino acid and its metabolites	Amino acid derivatives	204.3	203.106	[M+H]+	C11H13N3O	54833.1	69305.8	77847.9	67543.1	58844.5	105287	60702.3	75628.9	79266.8	157516	52343.2	46826.1	44908.6	51114	42145.3	77594.6	67372	98407.9	68417.7	82051.4	50847.3	59930.3	67518.6	73195.9	116064	130252	87881.4	110011	83181.7	78540.6	70020.3	57158	82940.6	83935.6	65836.2	65242.4	68178.5	95349	92348.8
L-Tyrosinamide	Amino acid and its metabolites	Amino acid derivatives	181.1	180.09	[M+H]+	C9H12N2O2	182759	211830	151942	173445	258635	372155	261910	313685	390540	335400	372115	432325	339036	313297	318695	345425	434000	370485	403910	477470	437340	317934	420625	520955	432325	512590	415610	418955	566130	674935	653165	566130	504230	584535	415610	455735	510920	413940	387195
Methionine Sulfoxide	Amino acid and its metabolites	Amino acid derivatives	166.1	165.046	[M+H]+	C5H11NO3S	718480	1183235	865965	896150	1147945	121781	343755	122711	275270	181790	1669735	1168110	865965	1253835	1166430	631400	907890	795555	1268965	2984285	3062590	3395000	3079615	3004710	1337925	1169790	1215165	1826645	1095870	669910	579515	420625	686240	520955	815665	1317740	1280740	1210125	1252150
Methyldopa	Amino acid and its metabolites	Amino acid derivatives	212.1	211.084	[M+H]+	C10H13NO4	185125	193470	213500	242833	238540	142937	180092	181790	228520	145080	176780	158175	178450	243572	405580	354066	428985	316550	485830	233530	248734	342080	275003	288630	288630	230190	303660	258575	200145	248555	218915	236687	276883	318695	251318	244350	201815	192757	310345
Mycosporine-serinol	Amino acid and its metabolites	Amino acid derivatives	262.1	261.121	[M+H]+	C11H19NO6	11842.7	23340	23685.4	7325	44494.7	23340	14280.8	40034.9	21517.7	10005	28340	30010	14517.2	18618.8	38452.1	32891	25005	21675	16675	45010	41680	39739.1	49507.2	43986.5	34356.5	65020	43345	36675	41977.1	20005	30327.7	35010	38345	35010	33803.4	36675	40010	56685	28340
N,N-Dimethylarginine	Amino acid and its metabolites	Amino acid derivatives	203.1	202.143	[M+H]+	C8H18N4O2	337811	465724	403716	416461	321503	530704	443731	509314	478136	575207	839261	758398	771849	945987	532459	774394	771571	724336	626500	976160	727033	786169	684168	703699	1.61718e+06	1.5066e+06	1.50286e+06	1.68726e+06	1.66324e+06	750211	905201	869848	914295	771620	735047	702223	746313	705852	825157
N,N-Dimethylglycine	Amino acid and its metabolites	Amino acid derivatives	104.1	103.063	[M+H]+	C4H9NO2	2720750	3976435	2.15872e+06	3299460	3.00226e+06	535512	592866	476818	557388	532535	1.90864e+07	1.19386e+07	1.14716e+07	20745950	2356000	1.40212e+06	2152820	1.49672e+06	2456005	1.42848e+06	1.35685e+06	1.50801e+06	1.33821e+06	1.48986e+06	52853500	2.77941e+07	59186805	82122440	3.04657e+07	1.14606e+06	1.15284e+06	1.0292e+06	1.00305e+06	1.08438e+06	6.38147e+06	11150425	11240450	12022350	6.48208e+06
N6,N6,N6-Trimethyl-L-lysine	Amino acid and its metabolites	Amino acid derivatives	189.2	188.153	[M+H]+	C9H20N2O2	1.76062e+06	2.14895e+06	2.06704e+06	1.87844e+06	1.8638e+06	963791	900983	992641	931416	963567	5.19448e+06	4.39127e+06	5.14209e+06	5.19879e+06	3.76579e+06	4.12036e+06	4.52312e+06	4.34885e+06	3.70727e+06	2.48643e+06	2.05858e+06	2.41258e+06	1.9091e+06	2.06551e+06	1.26057e+07	1.04752e+07	1.08333e+07	1.30585e+07	1.06725e+07	2.7844e+06	2.6888e+06	2.85584e+06	2.78618e+06	2.57222e+06	3.59871e+06	3.41703e+06	3.58022e+06	3.44935e+06	3.43627e+06
N6-Acetyl-L-Lysine	Amino acid and its metabolites	Amino acid derivatives	189.1	188.116	[M+H]+	C8H16N2O3	1.53251e+06	1.84387e+06	1.83896e+06	1.56924e+06	1.54539e+06	907205	877773	811275	750473	816305	4.90451e+06	3.99487e+06	4.46262e+06	4.34025e+06	3.47826e+06	3.41251e+06	3.91953e+06	3.74994e+06	1457425	2.35904e+06	906210	1582080	988425	1.85957e+06	9.30441e+06	1.03761e+07	9.58879e+06	1.16549e+07	1.04039e+07	2.63559e+06	2.10922e+06	2.33058e+06	2.46671e+06	2.33781e+06	3.46663e+06	3.31097e+06	3.44173e+06	3.22898e+06	3.38051e+06
N8-Acetylspermidine	Amino acid and its metabolites	Amino acid derivatives	188.2	189.184	[M-H]-	C9H23N3O	28509.5	24571	28586.4	32723.9	27933.6	20036.4	13607.1	23628.7	15137.3	13148.8	18340	12618.6	20070.3	14177.4	9045.05	19294.5	10358.2	19913.9	10005	31675	21969.8	25005	18817	18898.1	28340	19553.8	15152.7	23340	11279	8340	19266.8	12333.8	17387.9	17931	18141.1	19488.2	17931	17210.1	20088.7
N-Acetylaspartate	Amino acid and its metabolites	Amino acid derivatives	176	175.048	[M+H]+	C6H9NO5	582860	1181555	800580	602286	526141	1136185	782874	721006	762538	788198	1.21573e+06	1.48384e+06	1.49035e+06	1.56989e+06	581748	829080	639725	934730	557047	1.57895e+06	1.05184e+06	907540	1.07452e+06	1.09872e+06	2.31963e+06	2.72284e+06	2.51482e+06	2.25502e+06	2.65795e+06	2.44307e+06	2.22798e+06	1.96567e+06	2.22258e+06	2.03561e+06	1.07444e+06	1.29251e+06	1.21757e+06	1.32203e+06	1.22166e+06
N-acetyl-beta-alanine	Amino acid and its metabolites	Amino acid derivatives	130.1	131.058	[M-H]-	C5H9NO3	866019	943018	924191	947176	950973	774641	648255	739576	740266	772097	807509	677110	848744	867281	1.00056e+06	1.11286e+06	1.20339e+06	1.04611e+06	1.17391e+06	995271	769023	933951	821851	771706	1.56924e+06	1.49019e+06	1.25435e+06	1.41861e+06	1.32257e+06	1.09197e+06	1.2403e+06	1.08108e+06	1.23177e+06	1.21103e+06	962778	920472	949114	917576	793162
N-Acetylcysteine	Amino acid and its metabolites	Amino acid derivatives	164	163.03	[M+H]+	C5H9NO3S	136866	178559	152150	155449	132346	475198	458742	441652	494394	498082	209327	206045	232766	221198	32974.5	45737.5	75025	25487.6	22798.5	188023	122424	161027	132614	149085	20372	70521.8	23662.5	19948.7	29472.9	165465	156069	158382	66456.1	125514	178865	175627	168988	188430	145685
N-acetyl-D-phenylalanine	Amino acid and its metabolites	Amino acid derivatives	208.1	207.09	[M+H]+	C11H13NO3	312948	409351	573437	462981	321382	195062	167530	176941	198392	198461	547137	412906	516770	569468	411875	418422	384709	365054	387965	706765	578856	557706	593660	597310	1.32624e+06	1.22236e+06	1.42872e+06	1.42384e+06	1.20047e+06	262354	245964	269150	292915	328293	444902	502337	442378	408516	502242
N-Acetylglycine	Amino acid and its metabolites	Amino acid derivatives	116	117.043	[M-H]-	C4H7NO3	446756	548739	595311	478571	344744	385722	279985	306601	396659	243741	392525	385688	491189	477137	302890	318438	323261	330644	287735	466013	425135	410288	379237	458433	890234	906671	800215	939732	955879	437478	410214	368172	380833	381756	427694	453282	410535	437491	424115
N-Acetyl-L-alanine	Amino acid and its metabolites	Amino acid derivatives	130.1	131.058	[M-H]-	C5H9NO3	1.53824e+06	1.53544e+06	1.58641e+06	1.54481e+06	1.58657e+06	1.2915e+06	1.1162e+06	1.23211e+06	1.31397e+06	1.31625e+06	1.21725e+06	1.0512e+06	1.25718e+06	1.26571e+06	1.7693e+06	1.91493e+06	1.95837e+06	1.87327e+06	1.8615e+06	1.66732e+06	1.50051e+06	1.5518e+06	1.44367e+06	1.38588e+06	2.24607e+06	2.20702e+06	2.15794e+06	2.48393e+06	2.36774e+06	2.03484e+06	2.05507e+06	2.14497e+06	2.09117e+06	2.03061e+06	1.55938e+06	1.5516e+06	1.51418e+06	1.51372e+06	1.43821e+06
N-Acetyl-L-Glutamic Acid	Amino acid and its metabolites	Amino acid derivatives	188.1	189.064	[M-H]-	C7H11NO5	1.60163e+08	2.18361e+08	2.12613e+08	1.88853e+08	1.69167e+08	4.5999e+06	4.37264e+06	4.28434e+06	1393455	1624215	5.08579e+07	33606105	4.68374e+07	4.2405e+07	1.7482e+06	1.87062e+06	1.97918e+06	653165	1.98554e+06	5.14612e+06	4.78104e+06	4.79562e+06	4.15865e+06	1144585	4.40257e+08	4.19246e+08	3.80691e+08	4.64831e+08	4.08395e+08	5.01445e+06	4.45362e+06	4.99618e+06	5.45756e+06	4.84253e+06	1.15307e+08	9.5936e+07	1.08362e+08	1.16524e+08	1.05437e+08
N-Acetyl-L-Histidine	Amino acid and its metabolites	Amino acid derivatives	198.1	197.08	[M+H]+	C8H11N3O3	1174830	1836775	1711900	1334560	838832	364768	517610	384179	602945	552740	434444	577840	723505	693355	2848210	3464990	3918185	3988430	2892420	2198510	1425435	891982	1279055	1509630	936405	1025350	959895	797230	869315	803935	706755	713455	373849	611315	1228615	1368215	1322785	1231975	1228615
N-Acetyl-L-Leucine	Amino acid and its metabolites	Amino acid derivatives	172.1	173.105	[M-H]-	C8H15NO3	1.10395e+06	1.31387e+06	1.26405e+06	1.18031e+06	1.17718e+06	495664	479119	497181	503945	519306	1.80913e+06	1.71372e+06	1.87174e+06	1.96889e+06	839285	900999	910952	925784	888592	3.57103e+06	3.16534e+06	3.13397e+06	3.02008e+06	3.05618e+06	3.96989e+06	3.8594e+06	4.12401e+06	4.09947e+06	3.98742e+06	949625	908573	983813	915477	926102	1.48646e+06	1.47647e+06	1.51764e+06	1.48007e+06	1.52537e+06
N-Acetyl-L-phenylalanine	Amino acid and its metabolites	Amino acid derivatives	206.1	207.1	[M-H]-	C11H13NO3	110800	128016	126326	127535	116564	114798	95777.6	95469.4	109558	115222	190812	182285	192123	228081	129575	136614	145804	127716	140733	228517	236164	215408	201127	233912	586791	578799	606580	649671	587186	134468	128655	127490	130951	111144	169268	168898	182470	177658	183676
N-Acetyl-L-tryptophanamide	Amino acid and its metabolites	Amino acid derivatives	244.1	245.116	[M-H]-	C13H15N3O2	83711	94464.8	61966.1	83734.3	89208.3	36525.9	35700.9	52170.9	55709	68180.1	90309.2	105483	111993	110448	54517	74492.7	78897.5	84251.4	73677.8	155948	145196	152078	127296	137102	138688	128050	163066	168235	116369	40226.9	53085.7	49001.8	46638	42177.7	70322.5	92431.8	55174.5	94347.6	85923
N-Acetyl-L-Tyrosine	Amino acid and its metabolites	Amino acid derivatives	222.1	223.085	[M-H]-	C11H13NO4	174424	192931	198505	188491	192785	148213	126913	137883	141309	122442	171767	153990	198559	184641	142939	128458	147758	150132	142336	188714	167978	189433	174014	167388	394280	377521	364703	426615	378473	229567	212831	256397	218245	223079	198228	176262	164528	167372	167357
N-Acetylneuraminic Acid(SA)	Amino acid and its metabolites	Amino acid derivatives	308.1	309.106	[M-H]-	C11H19NO9	609281	717311	557010	660970	390329	614881	530481	560146	696547	654663	421515	507575	634439	696624	2844805	851018	991158	1.00444e+06	1.03358e+06	324899	419051	552824	318279	490499	1.0099e+06	877105	1.33847e+06	893260	824448	725639	580859	806099	644124	568383	674393	906672	1.00153e+06	897682	892033
N-acetylornithine	Amino acid and its metabolites	Amino acid derivatives	173.1	174.1	[M-H]-	C7H14N2O3	1.33689e+06	1.46218e+06	1.60566e+06	1.61756e+06	1.48339e+06	1.01696e+06	933335	1.00918e+06	1.00695e+06	1.06901e+06	1.72675e+06	1.51723e+06	1.69797e+06	1.55757e+06	1.15572e+06	1.18122e+06	1.38492e+06	1.24177e+06	1.22143e+06	1.98953e+06	1.9745e+06	1.92287e+06	1.99634e+06	1.89292e+06	4.37687e+06	4.62369e+06	4.63219e+06	4.76014e+06	4.45021e+06	1.85309e+06	1.84983e+06	1.83622e+06	1.83321e+06	1.93615e+06	1.80503e+06	2.16408e+06	1.96682e+06	1.78809e+06	1.9149e+06
N-Acetylthreonine	Amino acid and its metabolites	Amino acid derivatives	162	161.069	[M+H]+	C6H11NO4	273600	206820	268590	255235	83751.4	546050	392210	470780	430655	266920	83365	301990	245215	205155	180120	221845	190130	186795	165100	90520.2	143410	115865	91329	160095	166770	128395	141740	128395	160095	250225	296980	307000	275270	195140	196810	318695	166770	206820	286960
N-Alpha-Acetyl-L-Asparagine	Amino acid and its metabolites	Amino acid derivatives	175.3	174.064	[M+H]+	C6H10N2O4	961050	1.17512e+06	1.00065e+06	1.19326e+06	1.26611e+06	856506	613948	880064	719187	916373	1.32403e+06	1.01204e+06	998351	1.06677e+06	854408	971346	983205	828388	831205	2.08675e+06	1.87985e+06	2.26115e+06	2.00687e+06	1.90118e+06	2.58993e+06	2.84555e+06	2.717e+06	3.73079e+06	2.83e+06	1.71272e+06	1.58704e+06	1.59346e+06	1.8017e+06	1.41818e+06	1.42281e+06	1.45752e+06	1.44601e+06	1.44813e+06	1.28344e+06
N-Amidino-L-Aspartate	Amino acid and its metabolites	Amino acid derivatives	176.4	175.059	[M+H]+	C5H9N3O4	120055	195140	106710	193470	150085	160095	155090	163430	149886	136735	292099	283620	249592	380515	176780	173445	150085	148798	129217	296844	221329	200920	233419	218744	524300	537685	648145	534340	499210	361730	419334	335008	303946	286571	278610	210267	251895	327045	266920
N-Butyrylglycine	Amino acid and its metabolites	Amino acid derivatives	144.1	145.16	[M-H]-	C6H11NO3	166979	187035	187666	177712	162624	100950	94883.9	105402	112715	114089	127552	115828	144366	162464	338619	347915	360219	338414	321127	344091	288097	313302	280903	275996	126584	111261	115239	132458	111785	642582	625182	644221	620124	555776	247529	235075	254567	245885	246626
N-Ethylglycine	Amino acid and its metabolites	Amino acid derivatives	104.1	103.063	[M+H]+	C4H9NO2	1.33894e+07	1.5524e+07	1.3342e+07	1.35661e+07	1.37271e+07	1.35921e+07	1.58601e+07	1.25932e+07	1.59278e+07	1.40438e+07	1.36086e+07	1.34688e+07	1.27814e+07	1.44472e+07	1.66465e+07	1.47036e+07	1.65802e+07	1.57181e+07	1.63266e+07	2.01422e+07	1.92529e+07	1.56953e+07	1.9321e+07	1.79497e+07	1.3462e+07	1.29637e+07	1.23565e+07	1.53573e+07	1.25559e+07	9.28651e+06	8.75757e+06	7.57944e+06	6.30233e+06	8.4692e+06	1.35412e+07	1.47053e+07	1.46064e+07	1.54516e+07	1.36936e+07
N-Formylmethionine	Amino acid and its metabolites	Amino acid derivatives	178	177.046	[M+H]+	C6H11NO3S	348772	422933	346682	355891	338534	113914	87919.9	115613	102154	105049	351901	335307	339998	322723	324762	324907	361809	350576	354967	333163	314468	284564	253609	261859	553607	565889	521546	573337	511401	293393	333137	293179	302813	280354	297404	265896	259057	289595	255428
N-glutarylglycine	Amino acid and its metabolites	Amino acid derivatives	188.1	189.064	[M-H]-	C7H11NO5	1.76101e+06	2.00407e+06	1.84895e+06	1.65502e+06	2.11248e+06	76217.7	58342.1	69431.6	75428.6	76614.8	668655	465889	661707	515031	67874.9	69405.8	64551.4	60347.8	67566.6	127014	116699	146573	112114	161088	5.68439e+06	5.34087e+06	3.69458e+06	4.19551e+06	3.83867e+06	80575.1	87114.8	69139	88372.3	91803.6	1.24597e+06	1.05447e+06	1.23223e+06	1.33865e+06	1.19386e+06
N-heptanoylglycine	Amino acid and its metabolites	Amino acid derivatives	186.1	187.121	[M-H]-	C9H17NO3	71786.8	71840.5	64705.9	69032.2	72256	49101.4	45893.1	45679.1	49724.6	60652.8	105434	100383	116472	101618	81841	70028.3	72084	76716	74523.8	537848	498424	461843	475777	470094	114665	107532	109947	119652	105349	48480.3	50784.5	49412.8	47122.8	58355.5	101693	107860	109011	104440	108663
N-hydroxy-L-isoleucine	Amino acid and its metabolites	Amino acid derivatives	146.1	147.09	[M-H]-	C6H13NO3	75256.7	82830.6	85708.8	68916.8	84551.4	15265.7	21934.9	36411.7	33082.9	25008.1	63995.1	63855.4	59531.1	67651.2	117939	98285.1	126262	126817	111312	103298	113509	109197	105010	115120	77418	65447.6	70479.4	75869.4	75566.8	21482.7	25009.1	22501.2	28294.2	21531.2	59122.5	63204.5	60541.6	58261.4	59404.1
N-Isovaleroylglycine	Amino acid and its metabolites	Amino acid derivatives	158.1	159.09	[M-H]-	C7H13NO3	126734	167849	137431	121737	137071	26580.2	42855.4	37184.4	42142.1	30154.9	106663	67563.5	79509.5	95339.9	65459.4	76289.7	59565.5	65766.3	92997.9	120083	102764	122544	98749.4	111368	125169	128126	140281	140958	130188	180422	113156	98400.2	164332	131907	88250.8	80318.3	90923.6	89904.4	93207.6
N-lactoyl-phenylalanine	Amino acid and its metabolites	Amino acid derivatives	236.1	237.1	[M-H]-	C12H15NO4	204600	219188	261595	219810	214072	242759	192074	222804	239156	198479	99894.2	120089	102383	103303	483708	466009	495664	511795	432257	1.87273e+06	1.68802e+06	1.77595e+06	1.66637e+06	1.69196e+06	163686	168426	166734	160512	173996	172013	149912	155145	157092	148042	363380	353797	346915	354166	338242
N-methyl-4-aminobutyric acid	Amino acid and its metabolites	Amino acid derivatives	118.1	117.079	[M+H]+	C5H11NO2	93944.1	103070	92031.6	68065.6	75593.1	123663	87140.9	88989.1	85746.1	79562.1	76902.5	75564.8	111077	100665	31842.8	44099.6	29036.6	64649.7	22284.3	27169.9	32120.7	46680	30168.5	40259.7	14994.2	16568.8	33125.9	19377	15929.9	14050.6	18650	12179.8	28340	7494.41	72121.1	49419.4	65183.1	77653.8	57513.5
N-Methylalanine	Amino acid and its metabolites	Amino acid derivatives	104	103.063	[M+H]+	C4H9NO2	1.33894e+07	1.5524e+07	1.3342e+07	1.35661e+07	1.37271e+07	1.35921e+07	1.58601e+07	1.25932e+07	1.59278e+07	1.40438e+07	1.36086e+07	1.34688e+07	1.27814e+07	1.44472e+07	1.66465e+07	1.47036e+07	1.65802e+07	1.57181e+07	1.63266e+07	2.01422e+07	1.92529e+07	1.56953e+07	1.9321e+07	1.79497e+07	1.3462e+07	1.29637e+07	1.23565e+07	1.53573e+07	1.25559e+07	9.28651e+06	8.75757e+06	7.57944e+06	6.30233e+06	8.4692e+06	1.35412e+07	1.47053e+07	1.46064e+07	1.54516e+07	1.36936e+07
N-Methyl-L-Glutamate	Amino acid and its metabolites	Amino acid derivatives	162.3	161.069	[M+H]+	C6H11NO4	1.6815e+06	2.09662e+06	3234665	1.7251e+06	1.57423e+06	3815450	2.12034e+06	3776085	3064290	3606780	1.54415e+06	1.52215e+06	2349225	1.4313e+06	1.21896e+06	2403450	2350920	2598500	1.2972e+06	4075855	2.1489e+06	1.84395e+06	2.21318e+06	2.51603e+06	1.35735e+06	1.40156e+06	1.66738e+06	1.6594e+06	1.5855e+06	1366530	1415335	1243745	765533	1420385	2953655	1.75337e+06	1.68487e+06	1.84509e+06	2783615
N-MethyTrans-4-Hydroxy-Proline	Amino acid and its metabolites	Amino acid derivatives	146.1	145.074	[M+H]+	C6H11NO3	307000	341012	387195	405580	402240	118038	110045	155090	145516	218505	717037	854225	708430	1161390	347095	308670	324658	306017	198934	485071	333563	538865	408925	348310	2393280	1700095	1948240	2778515	1853660	604620	674935	376165	483415	393599	629725	850870	844165	933050	911245
N-Myristoylglycine	Amino acid and its metabolites	Amino acid derivatives	284.2	285.23	[M-H]-	C16H31NO3	142162	96166.4	111740	75225	105370	140317	148264	179281	146783	136874	105159	128874	115637	115116	107780	100797	79528	86990.9	162460	100508	100705	94432.9	114167	89323	107176	89523.1	138254	128860	79361.6	134122	128057	116224	120009	125923	103134	96216.7	85194.2	113763	111199
N-Palmitoylglycine	Amino acid and its metabolites	Amino acid derivatives	312.3	313.262	[M-H]-	C18H35NO3	484412	524134	437808	484972	483811	439463	414944	440486	492897	473049	385757	396846	515440	392979	513354	451637	374066	392957	405997	379649	414073	400478	325258	390613	354392	340520	398103	390895	360834	367337	375183	349694	294420	331117	270363	236711	264882	261574	259880
N-Phenylacetylglycine	Amino acid and its metabolites	Amino acid derivatives	192.1	193.074	[M-H]-	C10H11NO3	142878	178336	155484	192571	142336	135599	136928	145632	138619	142585	431732	402603	381232	459718	291691	290738	331281	330035	321524	1.11706e+06	953037	1.12236e+06	979228	1.04483e+06	359003	339440	342558	331691	355211	204808	185845	191486	185432	187107	287304	273752	285114	294539	304487
Nα-Acetyl-L-Arginine	Amino acid and its metabolites	Amino acid derivatives	217.1	216.122	[M+H]+	C8H16N4O3	300320	335400	353775	387195	355450	261910	481930	348708	250225	200785	1.14302e+06	1457425	1566910	1571965	539360	348765	408925	303660	415610	470780	397225	490585	352601	442360	2118985	1924590	1899255	1.69464e+06	1804700	594575	579515	591230	549395	522630	579515	588214	731880	628731	663210
Nα-Acetyl-L-glutamine	Amino acid and its metabolites	Amino acid derivatives	189.1	188.183	[M+H]+	C7H12N2O4	517960	541370	627118	493111	560007	356534	581450	541024	353979	575285	1.06605e+06	876585	1.03632e+06	991846	765597	901296	820901	708399	691935	956104	846395	716255	797117	702270	1.48124e+06	1.51658e+06	1.8271e+06	1.47952e+06	1.46275e+06	962116	934758	920555	1.20758e+06	957208	836426	812005	724024	712890	690482
O-Acetyl-L-homoserine	Amino acid and its metabolites	Amino acid derivatives	162.1	161.068	[M+H]+	C6H11NO4	489175	730205	536010	574495	701730	509774	470780	643109	340410	182717	347095	444030	325375	392210	439015	519220	357120	367145	408925	576170	674935	750310	736905	705080	502555	367145	425640	502555	393880	190130	195140	325093	474665	151750	375500	460750	527645	551070	557760
O-Phospho-L-Serine	Amino acid and its metabolites	Amino acid derivatives	184	185.009	[M-H]-	C3H8NO6P	313962	326083	384193	355074	288218	334101	265651	212537	306802	307048	181953	363779	217647	399542	418125	360933	368276	446939	258402	826305	938104	622302	807692	889860	237576	243338	298693	325237	354631	761239	666590	727502	340063	376490	418094	404111	331909	251283	446999
O-Phospho-L-threonine	Amino acid and its metabolites	Amino acid derivatives	198	199.025	[M-H]-	C4H10NO6P	17073.7	10093.4	9025.43	10005	6736.49	16297.1	23727.8	10005	13340	11977.1	20175.2	24080.8	23628.7	26264.5	415610	250535	442360	437340	240379	13878.2	5821.58	18116.3	17070	22481.4	18545.6	17568.1	17706.6	27035.3	15499.9	12693.8	8984.49	15221.5	19398.5	11071.6	67618.2	68355	55395.4	62047.2	45757.5
O-Phospho-L-tyrosine	Amino acid and its metabolites	Amino acid derivatives	262	261.04	[M+H]+	C9H12NO6P	105045	125738	51680	101397	65134.9	93370	106118	133428	104962	90023	45660.7	69925.4	35528.1	49141.3	93059.7	119300	138026	168829	85030	111486	116720	97591	40586.1	80025	145080	96842.6	73355	82026.9	86700	120313	104153	224577	114188	104158	98047.7	112215	92035.9	82373.7	67701.1
O-Succinyl-L-Homoserine	Amino acid and its metabolites	Amino acid derivatives	220.2	219.074	[M+H]+	C8H13NO6	63230.7	37511.8	24902.7	41693.8	86016.3	13605.8	23436.1	8464.23	25681.8	37303.2	45658	44176.6	31675	30243.9	18340	15969.5	37254	55145	47081.5	39143.1	20726.2	52495.4	52577.2	48357.7	27903.6	39141.7	16912.6	56193.4	18604.1	57441.1	43345	32991.1	48345	30010	39887	33803.4	30010	33366.9	35534
Oxaceprol	Amino acid and its metabolites	Amino acid derivatives	172.1	173.069	[M-H]-	C7H11NO4	124491	303471	270849	237465	98370	107377	161005	149611	123187	114864	181971	144519	109754	188068	130599	125977	119355	153819	86361	165253	170959	191465	138298	198804	266920	292935	369454	549321	552786	245688	256097	215881	215572	247726	182679	221094	162336	135576	170245
Phe-Hyp	Amino acid and its metabolites	Amino acid derivatives	279.1	278.127	[M+H]+	C14H18N2O4	232738	255943	308488	294450	295150	1.02777e+06	835192	988601	1.03002e+06	1.25889e+06	4.7368e+06	4.43842e+06	5.4192e+06	6.00219e+06	1.89392e+06	2.08135e+06	2.22897e+06	2.12771e+06	1.90902e+06	1.13424e+07	1.08011e+07	1.00385e+07	1.084e+07	1.04047e+07	4.10245e+06	4.15506e+06	3.60814e+06	3.5876e+06	3.95839e+06	1.1111e+07	1.06532e+07	1.27056e+07	1.23106e+07	1.06846e+07	4.21254e+06	4.22883e+06	4.37788e+06	4.51545e+06	4.60551e+06
Phenylacetyl-L-Glutamine	Amino acid and its metabolites	Amino acid derivatives	263.1	264.111	[M-H]-	C13H16N2O4	114679	121843	147020	116294	108809	53495.5	57958.1	54728	50720.7	64351.6	83878	58484.4	76814.9	83924.5	42468.8	36317.9	45433.6	45099.5	52864.5	175972	154108	150617	174522	146314	65956.4	69211.7	85354.7	91002.7	73551.9	134422	171432	139201	134387	127487	80971.7	85908.1	84725.7	73815.9	72508.3
Phe-Pro	Amino acid and its metabolites	Amino acid derivatives	263.1	262.132	[M+H]+	C14H18N2O3	210439	265941	227507	140755	164408	216350	175227	175632	158254	131116	734700	680020	552793	609054	255048	368089	195650	338805	344526	235869	325210	168229	341359	158832	837962	815890	568366	670024	703330	506060	433648	451173	585457	493960	318543	333544	355382	432926	390385
Pro-Phe	Amino acid and its metabolites	Amino acid derivatives	263.1	262.132	[M+H]+	C14H18N2O3	121930	172738	162056	144283	158432	123004	111655	81446	146055	189206	359192	195685	284456	298050	315828	430494	357007	357171	294344	334878	297811	304235	251269	332410	731151	818316	759135	753678	757874	262101	243206	265178	241451	292785	284332	299804	325707	310921	339569
P-sulfanilic acid	Amino acid and its metabolites	Amino acid derivatives	172	173.015	[M-H]-	C6H7NO3S	26908.4	26675	53350	19932.6	23073.3	28309.1	22146.6	23642.5	43052.9	22239.5	19201.8	27263.8	30072.2	30010	40892.4	33037.5	33187.6	28705.3	35132.3	43855.3	24360.6	39562.7	40010	31634.7	86960.9	80213.1	73493.6	97960	98717.9	40205.2	65057.5	54020.4	47530.4	58350	33566.2	25005	31044.1	32376.3	37985.5
Securinine	Amino acid and its metabolites	Amino acid derivatives	240.1	217.11	[M+H]+	C13H15NO2	483684	773687	1.09054e+06	653115	1.38001e+06	424322	444179	515825	620709	439474	1.02502e+06	693951	1.61021e+06	625471	751151	1.32694e+06	1.31139e+06	2.13754e+06	718763	1.16235e+06	1.76986e+06	1.11743e+06	679377	2.95604e+06	1.78766e+06	850262	580927	1.1979e+06	542449	1.6723e+06	1.60029e+06	2.08431e+06	474737	463744	887263	1.60284e+06	1.60672e+06	1.57152e+06	1.82239e+06
Shinorine	Amino acid and its metabolites	Amino acid derivatives	333.1	332.122	[M+H]+	C13H20N2O8	892660	1.05148e+06	1.00317e+06	1.52997e+06	980030	2.60708e+06	2.38619e+06	1.92157e+06	1.42477e+06	1.77966e+06	2.37248e+06	1.69528e+06	1912765	2.40042e+06	951764	1.51516e+06	1.17438e+06	550766	2115605	1.42478e+06	1.43583e+06	1.29629e+06	1.54831e+06	1.29504e+06	1.38002e+06	1.03763e+06	579878	1.14692e+06	1.14196e+06	1.7368e+06	1.92347e+06	1.60384e+06	1.87849e+06	1.4078e+06	1.99499e+06	1.51248e+06	1.53134e+06	1.16955e+06	1617470
S-methyl-L-thiocitrulline	Amino acid and its metabolites	Amino acid derivatives	206.1	205.088	[M+H]+	C7H15N3O2S	612209	617724	639322	748869	646026	810197	731890	397782	750106	758007	704685	751193	372845	751541	662667	498640	772978	530053	669935	744222	320103	715016	695047	242454	663207	739056	615678	703539	696525	758999	686374	684770	746772	653753	898686	730513	821967	641225	667614
S-Sulfo-L-Cysteine	Amino acid and its metabolites	Amino acid derivatives	200	200.977	[M-H]-	C3H7NO5S2	36059.4	27015.8	26752.6	38576.5	21022.6	459674	503081	480781	582722	512522	89163.4	104310	66863.6	54328	48954.3	52865.6	42868.7	56672	48174.6	49358.2	47562.7	65196.9	57016	51745.5	105310	111160	227198	283371	101252	353957	358180	356410	552611	343645	176879	180746	171365	200996	174600
tert-Butoxycarbonylasparagine	Amino acid and its metabolites	Amino acid derivatives	231.1	232.106	[M-H]-	C9H16N2O5	121298	139375	114284	120264	100077	5990.75	18462.8	18155.6	4090.04	21370.7	25277	36603.2	29279	31026.4	79145.3	66704.4	70577.4	74108.7	63005.6	114633	102133	146146	108597	102981	30749.3	20679.2	41591.7	42852.5	28921.8	16385.5	9820.15	6712.44	11325.4	11441.9	60796.4	41297.1	51174.1	43272.4	49411.2
Trans-4-Hydroxy-L-Proline	Amino acid and its metabolites	Amino acid derivatives	130.1	131.058	[M-H]-	C5H9NO3	97568.2	100529	113332	101258	95584.7	308436	314984	339801	311920	314255	260328	215852	280491	279037	107889	101723	99028.6	113823	190013	316291	361843	296274	308432	361787	424201	473697	509188	612859	464890	359759	488528	326720	406058	369662	341757	404060	266452	264289	257641
Ureidosuccinic acid	Amino acid and its metabolites	Amino acid derivatives	177	176.043	[M+H]+	C5H8N2O5	51680	91700	110045	78360	78360	204304	188465	148973	174532	193470	179913	146745	153420	233530	93370	115821	91277.9	71690	86700	158425	123390	190718	78755.3	105045	283620	236870	210427	251895	303660	131539	302188	148978	170808	138590	136417	165564	136735	120100	118390
Xanthurenic Acid	Amino acid and its metabolites	Amino acid derivatives	206.1	205.038	[M+H]+	C10H7NO4	228266	193629	147044	203169	212331	104536	85494.9	89841.4	95971.8	52430.3	195416	193569	167915	217990	294976	268199	162661	227458	254743	157739	198176	153344	191600	189432	567043	521760	526765	543122	559807	113627	79179.3	91614.8	129662	107328	231841	225710	204059	195473	173644
γ-Aminobutyric Acid	Amino acid and its metabolites	Amino acid derivatives	104.1	103.063	[M+H]+	C4H9NO2	638984	831364	715523	636715	811481	172592	172603	218940	168865	233612	8277220	3.82946e+06	3.87065e+06	3.81479e+06	412681	497195	461471	588741	452980	443891	376026	445238	405337	392931	8.92743e+06	9.75019e+06	1.03558e+07	22790065	1.02123e+07	348194	330880	334787	370271	333757	1.77956e+06	2090647	2.15801e+06	2.20485e+06	1.90424e+06
Ala-Ala	Amino acid and its metabolites	Small Peptide	161.2	160.085	[M+H]+	C6H12N2O3	117178	135070	123553	76409.5	107172	11670	16424.2	11289.5	18340	28729.9	45707.5	54519.1	77476.4	68220.5	145525	109832	146808	152862	154750	281950	189144	152960	187459	135058	99487.2	93401.9	103636	84426.5	57274.4	50288.4	62606.5	37985.6	32390.3	43104.3	87937.4	98491.5	90025.2	72868.6	91912
Ala-Arg	Amino acid and its metabolites	Small Peptide	246.2	245.148	[M+H]+	C9H19N5O3	74761.5	139756	147575	119233	143050	156988	40010	89477.8	144139	134945	420975	342587	378727	365108	114440	129110	140908	121182	102325	251621	147728	194697	246830	207729	668735	682644	699930	686416	711081	216932	202908	312184	293133	241742	271196	227436	213120	229335	241686
Ala-Glu	Amino acid and its metabolites	Small Peptide	217.1	218.09	[M-H]-	C8H14N2O5	86385.6	89996.4	90891.5	78385.6	103547	79985.6	75993.1	73387.7	81857.7	75585.6	134373	68091.9	109754	117855	127811	116732	131603	123119	122227	145150	160775	138723	96183.5	115572	313652	282005	296254	262849	259952	139911	166390	191194	176930	203755	123907	132358	169833	153776	139759
Ala-His	Amino acid and its metabolites	Small Peptide	227.1	226.107	[M+H]+	C9H14N4O3	679063	666912	703472	690339	700027	1.35869e+06	1.28188e+06	1.14559e+06	1.31299e+06	1.32202e+06	609404	564134	643309	670457	809604	569369	582369	696826	767246	2.98015e+06	2.97699e+06	2.91054e+06	3.07476e+06	3.31396e+06	1.35181e+06	1.38903e+06	1.40223e+06	1.43505e+06	1.24359e+06	642019	613205	472639	437026	434649	1.21245e+06	1.41126e+06	1.43385e+06	1.36018e+06	1.38917e+06
Ala-Phe	Amino acid and its metabolites	Small Peptide	237.1	236.116	[M+H]+	C12H16N2O3	91790.8	92793.3	61495.5	96232.9	112466	225199	142247	179602	317319	223135	242360	170221	228651	230916	108334	112971	99197.7	85343.6	104267	163808	136830	130798	177214	177851	651617	613861	534743	513474	576279	421381	276760	322878	316858	278501	206794	229291	190503	217094	203478
Ala-Pro	Amino acid and its metabolites	Small Peptide	187.1	186.1	[M+H]+	C8H14N2O3	4.8581e+06	4.44006e+06	4.59129e+06	4.65037e+06	3.98677e+06	4.11501e+06	3.98897e+06	4.63973e+06	4.26155e+06	3.44518e+06	3.86123e+06	4.57066e+06	4.37265e+06	3.88864e+06	4.15229e+06	3.52664e+06	3.68926e+06	3.47259e+06	4.38427e+06	3.9308e+06	4.65265e+06	3.6208e+06	4.00137e+06	4.00013e+06	3.4879e+06	3.30551e+06	4.32528e+06	3.50908e+06	3.14409e+06	4.17982e+06	3.22325e+06	3.16067e+06	2.94085e+06	3.32169e+06	4.61998e+06	4.2524e+06	4.0362e+06	4.04745e+06	3.7425e+06
Ala-Ser	Amino acid and its metabolites	Small Peptide	175.1	176.08	[M-H]-	C6H12N2O4	24825.1	16007.2	15280.5	13818.8	13102.4	44379.7	45417.1	36378.3	41105.8	45022.6	29830.1	46183.3	39657.2	36052.6	31302.8	12454.8	17460.4	19642.4	34984.8	61685	21824.4	17714.6	21816.5	23279.8	76690	39838.3	37087.9	52629.6	42924.3	61115.6	53866.6	74949.5	54730	50176.1	29226.2	55545.9	46613	34306	33482.9
Ala-Tyr	Amino acid and its metabolites	Small Peptide	253.1	252.111	[M+H]+	C12H16N2O4	95203.6	142251	110453	61852.2	115309	58315.9	34482.9	63186.6	52407.5	78902.2	161767	134919	117701	144853	73910.4	98208.7	103293	79974	35138.9	216864	182246	189753	166874	182505	1.24066e+06	1.09728e+06	1.12363e+06	1.1857e+06	1.04412e+06	385099	474243	470384	404129	397211	210586	252581	217151	228488	263440
Ala-Val	Amino acid and its metabolites	Small Peptide	189.1	188.116	[M+H]+	C8H16N2O3	271221	300560	251338	257552	258654	43345	68355	87917.1	114747	56426	433494	425107	422179	494641	304739	189527	251301	217781	239989	172748	163135	115074	139184	109823	1.02012e+06	879770	1.03869e+06	1.0149e+06	920844	452619	472523	389687	340299	316327	321510	338856	380237	344588	300531
Ala-Val-Ala	Amino acid and its metabolites	Small Peptide	260.2	259.153	[M+H]+	C11H21N3O4	49910.4	67677	63480.1	67273.2	63445.3	49043.7	102421	91438.3	73355	72782.2	195140	55809.8	76982.7	128664	109068	86156.5	65137.5	85960.9	74534.4	111681	142110	121786	105713	109142	204777	161574	293640	192069	128557	81217	101710	133783	72161.2	107814	77855.2	68492.3	92280.5	74448.3	86700
Anserine	Amino acid and its metabolites	Small Peptide	241	240.122	[M+H]+	C10H16N4O3	125089	86368.2	62078.7	148948	125310	203519	209634	232035	209617	224393	174062	203073	170731	178519	100500	152459	109443	113114	95894.1	157867	156365	166887	149471	127494	50015	21675	138334	37353.4	128966	158287	17635.9	152598	134057	25658.2	169555	143431	145121	141329	153719
Arg-Ala	Amino acid and its metabolites	Small Peptide	246.2	245.149	[M+H]+	C9H19N5O3	333311	367159	320267	312931	327765	521611	451618	496867	425637	491508	667132	612098	702146	663304	484797	586316	577158	600427	494613	735021	592188	617429	683383	700066	1.49032e+06	1.69817e+06	1.49165e+06	1.45604e+06	1.50833e+06	663919	805042	885011	881064	713270	649774	720417	599421	663859	717216
Arg-Asn	Amino acid and its metabolites	Small Peptide	289.2	288.155	[M+H]+	C10H20N6O4	617963	599752	727906	720158	628392	1.29563e+06	1.23328e+06	372155	1.54753e+06	1.47453e+06	841763	835904	995274	992325	710765	598597	640982	705628	641373	942766	886716	796715	776213	864416	1.04984e+06	1.15338e+06	969498	925740	1.15938e+06	1.44996e+06	1.44056e+06	1.29459e+06	1.11966e+06	1.34213e+06	969142	1.01824e+06	1.03854e+06	1.02125e+06	1.14577e+06
Arg-Asp	Amino acid and its metabolites	Small Peptide	290.1	289.138	[M+H]+	C10H19N5O5	56685	92975.3	142437	73588	110108	144792	151750	86422.1	195140	244842	140189	141740	150085	160095	113511	96705	221232	117781	106710	121725	184076	164484	201494	182133	276940	296980	293640	145080	192153	180120	211830	111715	263723	155090	253257	178450	135960	151683	151750
Arg-Glu	Amino acid and its metabolites	Small Peptide	304.2	303.154	[M+H]+	C11H21N5O5	138662	148018	187312	173693	164371	104272	173640	219299	174506	285190	360297	392698	511147	440843	260792	251445	275898	277967	272246	312879	229727	247464	269196	304107	541563	621526	672808	541617	674289	307126	449759	505732	344683	388914	347086	284413	335359	311199	340584
Arg-Gly	Amino acid and its metabolites	Small Peptide	232.1	231.133	[M+H]+	C8H17N5O3	601616	608486	565939	624689	576687	413940	1.1538e+06	343755	1.24627e+06	1.22718e+06	1.36323e+06	1.47515e+06	1.40658e+06	1.62999e+06	723551	638147	720160	797335	689332	1.06041e+06	1.05205e+06	877512	992880	1.13529e+06	2.87787e+06	2.94595e+06	2.94101e+06	2.67679e+06	2.82545e+06	1.66315e+06	1.70786e+06	1.58628e+06	499210	1.55077e+06	1.24179e+06	1.39958e+06	1.3942e+06	1.40112e+06	1.5133e+06
Arg-Ile	Amino acid and its metabolites	Small Peptide	288.2	287.196	[M+H]+	C12H25N5O3	220881	568608	341812	231860	507619	340895	367024	287805	516017	869955	909565	1.35997e+06	596250	498046	458051	512819	639936	457814	1.01839e+06	759363	669338	1048855	621734	425642	5.02889e+06	1186595	1319420	4.85081e+06	4.02905e+06	1.98248e+06	2.06796e+06	2.03492e+06	1.82754e+06	1.73532e+06	1.075e+06	1.06612e+06	1.4378e+06	1.33622e+06	1.12909e+06
Arg-Leu	Amino acid and its metabolites	Small Peptide	288.2	287.196	[M+H]+	C12H25N5O3	257993	338596	219809	308529	392738	178450	213500	287040	320132	450771	1.02162e+06	430655	898329	1.03894e+06	469865	286344	368815	408636	423970	444368	476712	387233	342080	377172	2669800	2.41872e+06	2511965	2435660	2.36645e+06	960769	567800	482490	842000	489175	358790	540041	680992	611994	687627
Arg-Met	Amino acid and its metabolites	Small Peptide	306.2	305.152	[M+H]+	C11H23N5O3S	114042	106727	107783	128685	118296	198827	202984	263886	253184	304977	321189	386687	399245	417133	116131	177020	155893	165293	151669	219737	224323	156319	212617	193558	1067325	723761	1131145	978355	1097550	332837	353712	357290	341216	354054	352786	268590	297286	277371	277494
Arg-Phe-Val-Asp	Amino acid and its metabolites	Small Peptide	534.3	535.275	[M-H]-	C24H37N7O7	48352.7	45102.8	43489.1	31751.1	36076	28363.3	28390.2	26886.2	48982.5	51675.5	31748.7	16894.5	23255.5	27787	19690.8	14783	16586.5	19092.8	10916.7	25518.8	14933.8	19566.6	13281.5	16049.2	22629	10450.4	16846.3	24110.4	16839.5	16745.4	11864.1	15521.7	11898.8	15471	10399.4	15531.3	14197.4	14155	13402.3
Arg-Ser	Amino acid and its metabolites	Small Peptide	262.1	261.144	[M+H]+	C9H19N5O4	90907.3	127282	100003	124239	111119	265792	214122	258225	298613	314925	339422	426482	419001	376852	182523	170560	229692	161687	160944	241428	260579	195691	223524	263019	482985	571108	555705	530217	598464	414420	534035	498305	109942	469391	276893	271479	265938	357759	307854
Arg-Val	Amino acid and its metabolites	Small Peptide	272.2	273.18	[M-H]-	C11H23N5O3	14595.4	12848.4	6670	5844.51	5005	27623.1	14355.5	18252	6670	14961.2	17435.8	27698.1	22004.2	25113.4	43030.5	35173.1	33417.1	44836.3	34652.8	23319.2	27368.9	18429.6	26455.7	21527.6	16657.8	18647	5005	5005	15683.4	10005	21529.2	44841.4	16251	20857.8	22790.2	16605.6	18250.8	11887.1	24244.4
Asn-Asn	Amino acid and its metabolites	Small Peptide	247.1	246.096	[M+H]+	C8H14N4O5	45059.5	43968.7	54414.1	47472.7	29236.2	13340	23034.5	30010	37383.1	26267.3	50904.2	75046.1	49178.7	35584.6	65951.5	46182.3	71367.4	61623.4	61281.4	88982.8	77124.8	65423.2	63556.9	48150.5	73355	85792.4	88940.3	71690	53350	60717.9	67186.8	65263.8	30010	85799.2	74291.8	51075.7	54417.3	63894.6	58614.5
Asn-Asp	Amino acid and its metabolites	Small Peptide	246.1	247.08	[M-H]-	C8H13N3O6	85072.5	117815	123042	115357	111727	184073	195585	241234	235815	225121	126804	124814	101827	95318.5	263849	366807	339566	331369	223086	260253	218479	246966	171813	157742	178297	138643	254254	252600	183850	290004	323387	236604	320710	333440	290964	290959	285289	280455	317899
Asn-Hyp	Amino acid and its metabolites	Small Peptide	246.1	245.101	[M+H]+	C9H15N3O5	144377	161232	98420.2	147524	61685	89992.5	56685	61753.5	96348.1	53350	132513	120583	115855	96322.6	176818	125629	230182	191515	196810	227215	187066	239729	191164	167533	187774	159031	190363	164674	126159	134989	162159	161139	101581	109928	171615	184493	227472	124582	155980
Asn-Leu	Amino acid and its metabolites	Small Peptide	246.1	245.137	[M+H]+	C10H19N3O4	30546.4	142695	87747	97351.9	99770.8	77739.4	28024.3	40525.2	134917	51142.1	154032	146527	105703	136175	38536.9	128390	127654	125994	135297	92077.6	84807.6	93023.9	122196	63724	282358	258308	235826	264392	245065	283911	259020	258364	192991	96705	129679	144789	131164	193688	91912.7
Asn-Met	Amino acid and its metabolites	Small Peptide	264.1	263.094	[M+H]+	C9H17N3O4S	115547	140075	78360	178222	80025	71690	47028.2	62187	91700	65339.2	83901.5	39376.1	60020	30789.2	71690	116692	191853	168486	151452	116660	61685	96962.6	56685	84432.9	71879.4	63287.9	73633.7	84000.8	78526.9	86700	66685	66214.9	53350	80025	58350	113385	82006.7	97819	114958
Asn-Pro	Amino acid and its metabolites	Small Peptide	228.1	229.106	[M-H]-	C9H15N3O4	47562.7	54308.7	20005	48794	53786.1	90967.8	91722.6	83426.2	105745	113772	119993	138019	41680	107089	67412.1	25005	25005	49314.4	75656.5	135999	124316	117855	38345	117182	116408	108409	123543	114789	132344	123666	125577	114543	136188	115595	101299	97914.4	91680.5	106104	113548
Asn-Ser	Amino acid and its metabolites	Small Peptide	220.1	219.086	[M+H]+	C7H13N3O5	113775	121178	114799	86592	108514	30559.5	29793.5	44467.1	22242.1	153119	362981	273244	247636	306042	124099	27933.6	20151	27479.1	27334.7	163921	26049.3	39603.2	25309.1	29576.2	1.32558e+06	1.31513e+06	1.74033e+06	1.60478e+06	1.52178e+06	41158.7	63215.6	40069.7	436597	331322	162134	224829	211546	240324	242329
Asn-Trp	Amino acid and its metabolites	Small Peptide	319.1	318.132	[M+H]+	C15H18N4O4	55019.8	120872	51282.1	84608.8	85319.8	45433.6	47012.3	48126.4	55952	45884.5	68620.8	60668.2	56145.7	66649.5	58135.8	36259.1	60634.8	22746.7	60357	56321.1	52069.5	60682	32789.6	41637.3	74879.7	92052	82293.9	125451	56016.5	52383.5	52420.8	27739.5	67658.5	46153.3	75946.2	62735.7	37729.6	82413.9	74289.4
Asn-Tyr	Amino acid and its metabolites	Small Peptide	294.1	295.117	[M-H]-	C13H17N3O5	6563.19	11670	16675	11670	31021.1	11656.4	5005	5914.5	8340	5049.19	21675	13340	28340	25005	20005	35042.3	11603.2	6670	14056.1	14444.2	12244.5	20005	10162.5	12792.7	15764.7	16372.2	14918	21073	16575	8288.31	12613.8	15005	9276.72	6646.43	10395.8	9148.66	8979.7	8533.41	9148.66
Asn-Val	Amino acid and its metabolites	Small Peptide	230.1	231.122	[M-H]-	C9H17N3O4	20202.7	59996.6	60697.5	33135.1	20005	21706.9	24658.4	18333.2	47745.8	39424.3	57595.2	31730	23340	55902.2	23340	25362.6	57996	58838	56536.4	64567.5	63990.4	45669.9	64758.4	47770.7	79410.3	84011	93458.4	89443.2	95785	53005.1	50855.9	50912.3	61789.6	55123.7	54734.6	69066.5	35434.4	50631.3	66966.3
Asp-Glu	Amino acid and its metabolites	Small Peptide	263.1	262.08	[M+H]+	C9H14N2O7	65564.9	111159	233357	182511	219584	54665.3	33338.5	94916.9	74707.5	82459.4	44438.5	94425.4	20005	41227.8	57245.2	55941.2	65211.6	79962.1	30276.1	50510.6	20606.8	23340	62526.9	88475.6	113251	254541	178642	139659	130619	53350	20992.8	21675	38345	156622	78501.6	60362.2	68704.2	81472.3	86837.2
Asp-Ile	Amino acid and its metabolites	Small Peptide	247.1	246.12	[M+H]+	C10H18N2O5	183352	178245	206036	155202	136214	101713	76597.2	76745.3	82352.5	121143	137394	120437	194908	158806	137838	144274	138511	148856	117951	206424	210982	183429	172104	177763	349336	339638	414591	353107	373622	320748	289220	333372	326723	299926	149742	169303	158992	148532	150995
Asp-Leu	Amino acid and its metabolites	Small Peptide	247.1	246.122	[M+H]+	C10H18N2O5	183352	178245	206036	155202	136214	101713	76597.2	76745.3	82352.5	121143	137394	120437	194908	158806	137838	144274	138511	148856	117951	206424	210982	183429	172104	177763	349336	339638	414591	353107	373622	320748	289220	333372	326723	299926	149742	169303	158992	148532	150995
Asp-Phe	Amino acid and its metabolites	Small Peptide	281.3	280.106	[M+H]+	C13H16N2O5	73847.1	62230.3	94972.4	45603.6	50007.1	96547.6	80325.3	74521.2	77917.6	100835	67872.8	44242.2	42994.5	72457.2	77774	71867.3	46985.7	91921.9	57833.2	85513.3	96370.2	78242.6	33087.6	43914.3	132352	52386.5	130085	82024.4	156719	89257.8	125956	122632	154111	131189	71246	84504	78218.3	91820.2	84435.3
Asp-Val	Amino acid and its metabolites	Small Peptide	231.1	232.106	[M-H]-	C9H16N2O5	63795.2	62855	56324.6	59997.8	60391.2	48345	32551.4	44341.6	41832.3	36098	20005	150312	30010	67769.6	140769	74849.4	106743	86700	78313.2	159969	52991.1	36675	46680	57498.7	256477	73253.3	130108	313605	146645	88949.2	93602.3	66097.1	73447.7	57291.1	53350	39643.6	55015	60799.5	51428
Cyclo(Ala-Pro)	Amino acid and its metabolites	Small Peptide	169.1	168.09	[M+H]+	C8H12N2O2	8.98154e+06	1.00802e+07	9.3593e+06	9.45345e+06	9.84929e+06	1.12164e+07	1.07096e+07	1.12305e+07	1.08104e+07	1.23085e+07	1.83243e+07	1.7002e+07	1.76834e+07	1.87989e+07	1.21803e+07	1.18712e+07	1.26735e+07	1.22433e+07	1.28433e+07	1.8839e+07	1.60458e+07	1.78763e+07	1.55871e+07	1.73216e+07	2.28266e+07	2.27986e+07	2.17019e+07	2.32782e+07	2.19121e+07	1.09307e+07	1.10722e+07	1.05963e+07	1.02679e+07	1.11118e+07	1.23975e+07	1.17968e+07	1.21272e+07	1.2384e+07	1.27617e+07
cyclo(glu-glu)	Amino acid and its metabolites	Small Peptide	257.1	258.086	[M-H]-	C10H14N2O6	182449	211408	194375	212770	206406	195029	156583	285290	163725	173421	355736	252693	362266	399573	269467	312038	322211	294587	284743	224679	181714	218666	201760	199416	944999	886742	849104	885434	806814	347421	514268	383086	698380	518592	349217	357260	537685	355127	270498
cyclo(gly-pro)	Amino acid and its metabolites	Small Peptide	155.1	154.074	[M+H]+	C7H10N2O2	4.68426e+07	5.82413e+07	5.25653e+07	5.22437e+07	5.90838e+07	6.74315e+07	6.33563e+07	6.68834e+07	6.94267e+07	6.87947e+07	1.62739e+08	1.51706e+08	1.75104e+08	1.83263e+08	7.6616e+07	7.86028e+07	8.35143e+07	7.60679e+07	8.15586e+07	2.82414e+08	2.74485e+08	2.83419e+08	2.58266e+08	2.60451e+08	1.8592e+08	1.80521e+08	1.84633e+08	2.01801e+08	1.71969e+08	9.56889e+07	8.97188e+07	8.82005e+07	8.64664e+07	8.80284e+07	1.12781e+08	117494972	1.17353e+08	1.19291e+08	115877626
cyclo(leu-phe)	Amino acid and its metabolites	Small Peptide	261.2	260.152	[M+H]+	C15H20N2O2	509694	432165	522673	387220	387827	154939	151549	160686	190473	164318	311470	284863	307071	320760	627434	586660	604137	582992	621010	374615	339055	446031	303334	339656	1.27928e+06	1.2651e+06	1.33081e+06	1.34618e+06	1.23163e+06	293812	335157	293243	302784	294303	428314	418481	431779	402143	451788
Cyclo(Phe-Glu)	Amino acid and its metabolites	Small Peptide	277.1	276.111	[M+H]+	C14H16N2O4	237037	212735	241144	264202	205798	124945	97210.6	167347	152717	80697.4	244667	274443	267370	281897	394630	357266	344699	342391	329511	302992	251511	246388	296232	274378	715792	701853	770271	718524	702847	335880	390452	331453	366370	328309	285430	265265	299723	325726	318944
Cyclo(Phe-Pro)	Amino acid and its metabolites	Small Peptide	245.1	244.121	[M+H]+	C14H16N2O2	5.851e+06	6.98917e+06	5.97559e+06	6.46104e+06	6.59238e+06	1.60478e+06	1.37855e+06	1.36354e+06	1.47699e+06	1.04563e+06	4.98708e+06	4.64974e+06	5.91575e+06	6.25042e+06	4.87675e+06	5.26787e+06	4.79592e+06	4.47847e+06	4.85022e+06	4.57709e+06	4.03119e+06	5.98734e+06	3.7357e+06	4.32493e+06	9.37419e+06	9.47517e+06	1.01564e+07	1.04288e+07	8.83242e+06	1.17301e+06	1.22491e+06	960731	1.11076e+06	1.17325e+06	4.42035e+06	4.21113e+06	4.58562e+06	4.39056e+06	4.55447e+06
Cyclo(Pro-Leu)	Amino acid and its metabolites	Small Peptide	211	210.137	[M+H]+	C11H18N2O2	1.16511e+06	1.53385e+06	1.37808e+06	1.29964e+06	1.24078e+06	103850	146791	144899	102739	89151.9	850470	791241	873694	847316	1.01063e+06	1.02736e+06	1.12183e+06	1.05178e+06	1.09735e+06	533518	544944	708454	487472	495633	1.55167e+06	1.70775e+06	1.95976e+06	1.83772e+06	1.56687e+06	224917	243228	201061	212677	233667	853084	822847	820599	865461	803244
Cyclo(Pro-Phe)	Amino acid and its metabolites	Small Peptide	245.1	244.121	[M+H]+	C14H16N2O2	5.851e+06	6.98917e+06	5.97559e+06	6.46104e+06	6.59238e+06	1.60478e+06	1.37855e+06	1.36354e+06	1.47699e+06	1.04563e+06	4.98708e+06	4.64974e+06	5.91575e+06	6.25042e+06	4.87675e+06	5.26787e+06	4.79592e+06	4.47847e+06	4.85022e+06	4.57709e+06	4.03119e+06	5.98734e+06	3.7357e+06	4.32493e+06	9.37419e+06	9.47517e+06	1.01564e+07	1.04288e+07	8.83242e+06	1.17301e+06	1.22491e+06	960731	1.11076e+06	1.17325e+06	4.42035e+06	4.21113e+06	4.58562e+06	4.39056e+06	4.55447e+06
cyclo(pro-pro)	Amino acid and its metabolites	Small Peptide	195.1	194.106	[M+H]+	C10H14N2O2	4.68057e+06	5.84836e+06	5.28937e+06	4.78758e+06	4.89277e+06	2.06153e+06	2.36757e+06	2.21006e+06	2.11098e+06	1.89466e+06	6.2817e+06	5.96661e+06	6.51292e+06	6.74077e+06	1.04195e+07	1.08148e+07	1.12094e+07	1.09053e+07	1.12335e+07	8.07112e+06	7.83306e+06	8.39469e+06	7.8199e+06	7.6347e+06	4.55252e+06	4.4991e+06	4.65879e+06	4.8958e+06	4.3477e+06	3.42913e+06	3.55702e+06	3.23528e+06	3.64348e+06	3.36714e+06	5.92438e+06	5.20506e+06	5.43923e+06	5.58129e+06	5.71692e+06
cyclo(Pro-Tyr)	Amino acid and its metabolites	Small Peptide	259.1	260.116	[M-H]-	C14H16N2O3	492588	604108	502834	562622	378599	90315.9	96771.1	84847.3	93670	366646	357664	591491	409832	428855	611529	668752	197661	606407	216168	422360	506564	375762	448584	435891	2.03661e+06	1.96548e+06	956356	948441	1.89868e+06	132668	132800	105560	522442	562894	979616	849247	924980	940591	388503
Cyclo(Pro-Val)	Amino acid and its metabolites	Small Peptide	197.1	196.121	[M+H]+	C10H16N2O2	6.28618e+06	7.1381e+06	7.31055e+06	6.31588e+06	5.38486e+06	124935	201074	158723	95658.6	98386.8	2.40041e+06	2.22667e+06	2.22432e+06	3.51369e+06	9.18166e+06	9.74841e+06	9.75563e+06	9.46364e+06	9.85844e+06	2.09866e+06	2.19346e+06	2.64309e+06	2.10161e+06	2.17584e+06	3.50472e+06	3.92372e+06	4.71863e+06	3.92876e+06	3.88408e+06	191655	184540	170703	204246	189534	3.04989e+06	2.82298e+06	2.91399e+06	2.6566e+06	3.03399e+06
Cyclo(Tyr-Ala)	Amino acid and its metabolites	Small Peptide	235.1	234.1	[M+H]+	C12H14N2O3	277958	310584	282509	322280	325191	176643	129037	142014	135451	83554.9	273434	297809	319721	290759	401770	396610	325680	319403	416485	222462	247286	213834	269809	284170	990188	919598	875507	769372	883875	304038	362844	260792	309262	347871	365795	345300	364028	341326	360128
Cyclo(Val-Ala)	Amino acid and its metabolites	Small Peptide	171.1	170.105	[M+H]+	C8H14N2O2	244178	280312	279930	234647	236994	110129	103404	89382.9	72244.9	59325.1	188784	188334	188197	178873	244801	322582	278970	268294	323516	163669	201368	197426	173322	216447	338198	288666	306199	257226	314086	154114	128664	109926	162998	159877	238750	180142	209989	210037	212774
Cys-Pro	Amino acid and its metabolites	Small Peptide	217.1	218.073	[M-H]-	C8H14N2O3S	3.92107e+07	3.80973e+07	3.84903e+07	3.42595e+07	3.56438e+07	2.63716e+07	3.4251e+07	3.14721e+07	3.46262e+07	3.54734e+07	3.39157e+07	3.49963e+07	3.62561e+07	3.60833e+07	3.47725e+07	3.18021e+07	3.20928e+07	3.30971e+07	3.34736e+07	2.92922e+07	2.77864e+07	3.44459e+07	2.38629e+07	31859574	3.02068e+07	2.59856e+07	2.72217e+07	1.88499e+07	2.27774e+07	3.13956e+07	2.65953e+07	3.48046e+07	2.62387e+07	3.12349e+07	2.02986e+07	1.83082e+07	1.89351e+07	2.27021e+07	2.07308e+07
gamma-Glu-Phe	Amino acid and its metabolites	Small Peptide	295.1	294.122	[M+H]+	C14H18N2O5	214387	280950	240714	241088	245167	217812	212799	254943	239840	171859	286949	286889	301209	333775	319352	308271	346425	321274	348543	481005	500383	479952	474936	463331	363847	405375	390620	357880	365594	261610	274202	259565	282561	243219	271520	316934	288717	343028	289144
Gln-Gln	Amino acid and its metabolites	Small Peptide	273.1	274.128	[M-H]-	C10H18N4O5	18340	26675	28340	66415.1	35010	92175	46128.9	86700	91700	75025	99308	63512.8	114496	77425.1	74634.9	64494.3	70873.8	66228.2	83779.7	110167	89212	139852	110141	108109	198583	197882	181480	171375	230190	72217.6	96966.2	69573.2	110653	101187	72987.1	81042.5	84202.8	95281.9	78781.8
Gln-Gly	Amino acid and its metabolites	Small Peptide	204.1	203.09	[M+H]+	C7H13N3O4	5.19115e+06	5.74468e+06	5.77211e+06	5.2205e+06	4.94687e+06	1.9435e+06	1.45554e+06	1.90244e+06	1.62746e+06	2.00193e+06	5.08403e+06	4.97729e+06	5.12775e+06	5.10506e+06	6.59569e+06	8.26911e+06	8.47619e+06	7.4156e+06	7.53869e+06	7.14776e+06	6.91127e+06	7.98397e+06	7.25908e+06	6.97188e+06	7.45075e+06	8.27618e+06	7.06407e+06	9.35656e+06	8.33789e+06	3.31669e+06	2.65623e+06	3.43622e+06	4663485	2.78344e+06	6.11088e+06	4.93624e+06	4.96617e+06	4.74383e+06	5.42529e+06
Glu-Ala-Gly	Amino acid and its metabolites	Small Peptide	274.1	275.112	[M-H]-	C10H17N3O6	13340	13290.6	20602	15005	10334.8	73898.6	48027.4	63261.5	93856	67908	25463.9	73141.9	23279.8	76497.5	36943.2	29534.4	25127.2	36947.4	25005	60516.4	48035	42664	38345	42864.5	80025	143658	127965	129451	144898	122807	56155.7	103450	79111.7	68400.3	63034.8	54445.6	59579.6	60702.8	72093.6
Glu-Arg	Amino acid and its metabolites	Small Peptide	304.2	303.154	[M+H]+	C11H21N5O5	162099	210046	163155	240647	173894	48702.4	106740	100732	119392	84780.6	390880	397748	400889	401891	323121	63350	295707	184578	340618	268576	269796	289263	280018	287549	697846	589545	609225	558825	612979	325506	330276	262814	293052	274892	243396	308806	366575	309182	305930
Glu-Gln	Amino acid and its metabolites	Small Peptide	274.1	275.112	[M-H]-	C10H17N3O6	63988	80793.5	67765.7	76785.6	97928.2	121583	108790	117190	97104.8	120396	137590	144107	128343	139417	104325	112449	96311.3	111555	103313	131205	134376	108427	98371.4	112573	172934	177770	193371	191108	148064	126706	119772	144534	119341	137085	132218	159716	123574	127480	112935
Glu-Glu	Amino acid and its metabolites	Small Peptide	277.1	276.096	[M+H]+	C10H16N2O7	184497	229586	148534	185991	205152	188327	151405	174168	219019	194784	282079	176880	273063	309638	224341	281086	281998	334728	258305	291965	191272	285688	251414	216135	561618	371996	561629	533673	362266	341720	314509	315840	247773	392478	265109	147598	213496	263256	256489
Glu-Gly	Amino acid and its metabolites	Small Peptide	205.1	204.07	[M+H]+	C7H12N2O5	179657	311457	153980	278847	209443	470780	259231	681074	493168	514089	485830	472951	596001	571004	745488	595482	447263	476565	361071	378940	534340	546050	452390	559435	996078	1.43128e+06	1.34879e+06	1509630	1.44952e+06	448816	537267	700055	847520	786571	541196	585843	537421	508935	551536
Glu-His	Amino acid and its metabolites	Small Peptide	285.1	284.112	[M+H]+	C11H16N4O5	120269	170286	201416	165192	142049	111208	127688	237771	159841	256761	207997	205286	301409	269041	212067	176213	163640	194447	188226	268901	240852	165898	249354	206393	326481	296275	230465	290757	382605	280503	292827	301131	319883	267850	314127	258413	256091	246301	310090
Glu-Ile	Amino acid and its metabolites	Small Peptide	261.1	260.137	[M+H]+	C11H20N2O5	378164	550727	497056	423202	460110	245310	235666	301124	322870	341610	648966	417337	606440	657460	355614	386357	402962	422726	368168	251945	274700	291250	273672	253111	2.73475e+06	2.12644e+06	2.44035e+06	2.64937e+06	2.23318e+06	914859	925079	1.06314e+06	1.18665e+06	910183	670913	576452	504894	492851	644104
Glu-Leu	Amino acid and its metabolites	Small Peptide	261.1	260.137	[M+H]+	C11H20N2O5	159645	248791	216448	240922	222568	303153	263506	300863	295433	321220	258321	278440	266961	320477	268593	274211	279802	311524	269857	591510	492140	483535	507365	488647	332293	312238	319423	441256	355286	356185	375667	367785	394501	438636	311631	298996	299102	300072	306119
Glu-Phe	Amino acid and its metabolites	Small Peptide	295.1	294.121	[M+H]+	C14H18N2O5	213634	298370	307512	226737	263937	133369	139626	174094	166830	238193	314816	306163	300104	356140	146267	192921	197649	145403	172258	65381.5	84662.8	79462	50199.7	43068.8	1.36799e+06	1.25413e+06	1.38671e+06	1.47058e+06	1.32754e+06	642345	715753	697224	683097	662627	291357	336834	358174	384219	453584
Glu-Thr	Amino acid and its metabolites	Small Peptide	229.1	248.101	[M-H2O-H]-	C9H16N2O6	110500	124603	105021	102270	121274	116190	45324.3	67687.6	48966.9	44483.6	122908	87211.3	171940	148651	87986.8	92555.9	98715.6	71925.7	97067.5	143109	114339	167259	115910	172816	208532	194521	160259	159513	160322	82455.7	140826	94560.6	148383	165788	171601	103802	172239	162550	175973
Glu-Tyr	Amino acid and its metabolites	Small Peptide	309.1	310.116	[M-H]-	C14H18N2O6	19023.8	26537.8	28672.9	23040.3	28604.9	41745.1	41210.3	48246.9	57759.2	65209.1	34869	28727.7	29534	33369.1	26883.1	23249.6	26224.1	25078.3	20935.2	43702.4	41107.5	52550.4	33981.1	38728.9	35400	29425.1	41435.5	43270.5	34254.6	26752.3	27445.9	29983	35626.7	22196.5	27548.7	25466.3	31680.5	28560.7	30102
Glu-Val	Amino acid and its metabolites	Small Peptide	245.1	246.122	[M-H]-	C10H18N2O5	91383.8	109613	91614.5	89525.5	83326.6	103520	88087.9	98548.6	111040	103498	73512	77124.7	78206.6	56543.7	94336.8	85714.9	96592.8	110944	95763.5	235841	221859	221126	131145	200137	161296	134593	126203	123757	81800.1	160750	75467.4	100968	132337	141572	105486	108957	131719	114553	87570.5
Glu-Val-Phe	Amino acid and its metabolites	Small Peptide	394.2	393.19	[M+H]+	C19H27N3O6	140812	32768.8	39811.7	95091.3	68971.4	103242	111552	113193	88548.2	201817	111958	164071	111203	92086.9	27445.5	79758.3	70505	48332.1	59530.6	111360	169271	46014.8	92503.4	79585.5	108526	100176	53470.3	107369	126880	229406	255225	235435	307488	247246	110321	93089.4	99164.6	113341	94405.9
Gly-Arg	Amino acid and its metabolites	Small Peptide	232.1	231.133	[M+H]+	C8H17N5O3	601616	608486	565939	624689	576687	413940	1.1538e+06	343755	1.24627e+06	1.22718e+06	1.36323e+06	1.47515e+06	1.40658e+06	1.62999e+06	723551	638147	720160	797335	689332	1.06041e+06	1.05205e+06	877512	992880	1.13529e+06	2.87787e+06	2.94595e+06	2.94101e+06	2.67679e+06	2.82545e+06	1.66315e+06	1.70786e+06	1.58628e+06	499210	1.55077e+06	1.24179e+06	1.39958e+06	1.3942e+06	1.40112e+06	1.5133e+06
Gly-Gln	Amino acid and its metabolites	Small Peptide	204.1	203.091	[M+H]+	C7H13N3O4	5.19115e+06	5.74468e+06	5.77211e+06	5.2205e+06	4.94687e+06	1.9435e+06	1.45554e+06	1.90244e+06	1.62746e+06	2.00193e+06	5.08403e+06	4.97729e+06	5.12775e+06	5.10506e+06	6.59569e+06	8.26911e+06	8.47619e+06	7.4156e+06	7.53869e+06	7.14776e+06	6.91127e+06	7.98397e+06	7.25908e+06	6.97188e+06	7.45075e+06	8.27618e+06	7.06407e+06	9.35656e+06	8.33789e+06	3.31669e+06	2.65623e+06	3.43622e+06	4663485	2.78344e+06	6.11088e+06	4.93624e+06	4.96617e+06	4.74383e+06	5.42529e+06
Gly-Glu	Amino acid and its metabolites	Small Peptide	205.1	204.074	[M+H]+	C7H12N2O5	179657	311457	153980	278847	209443	470780	259231	681074	493168	514089	485830	472951	596001	571004	745488	595482	447263	476565	361071	378940	534340	546050	452390	559435	996078	1.43128e+06	1.34879e+06	1509630	1.44952e+06	448816	537267	700055	847520	786571	541196	585843	537421	508935	551536
Gly-Gly	Amino acid and its metabolites	Small Peptide	131	132.053	[M-H]-	C4H8N2O3	11542.5	11348.5	6647.14	5773.43	9837.76	20915.1	12026.1	16592	23651.8	14376.7	31675	14760.7	14288	12260.4	8002.09	6068.91	9461.15	5823.76	18989.5	10337	16007.2	25005	24723.8	19957.3	46499	23609.6	19466.6	28838.9	15147.1	15565.4	21231.3	18917.9	20156.2	32469.1	21385.2	17309.5	18453.9	20373.3	11648.5
Gly-Gly-Phe	Amino acid and its metabolites	Small Peptide	280.1	279.122	[M+H]+	C13H17N3O4	108980	135357	88590	95330.7	143514	704003	170500	692096	791162	741596	1.18002e+06	818157	829661	1.04979e+06	200594	252031	200462	272684	181025	1.08407e+06	1.03734e+06	1.06786e+06	1.04493e+06	968872	1.41593e+06	1.31476e+06	1.30328e+06	1.41443e+06	1.45279e+06	1.5179e+06	1.36507e+06	1.60849e+06	1.58335e+06	1.459e+06	845578	778094	779159	753859	718901
Gly-His	Amino acid and its metabolites	Small Peptide	195.1	212.091	[M-H2O+H]+	C8H12N4O3	421920	574860	410648	488488	477515	355450	132132	372155	245236	194897	392987	405315	537744	457752	796326	705837	778121	816991	756747	841341	625664	1211805	597487	525252	1.00283e+06	828453	935269	998063	815313	283813	184577	295310	454060	261910	464215	459699	432657	410608	576782
Gly-Ile	Amino acid and its metabolites	Small Peptide	189.1	188.116	[M+H]+	C8H16N2O3	636377	784554	797035	633237	804009	1.82773e+06	1.33673e+06	1.47779e+06	1.43437e+06	1.76524e+06	1.54802e+06	1.96656e+06	2.35044e+06	2.35235e+06	865886	709895	909590	809737	787347	3.02202e+06	2.64752e+06	2.71726e+06	2.60038e+06	2.50315e+06	4.55734e+06	5.27206e+06	5.04658e+06	5.26955e+06	4.93232e+06	2.38763e+06	2.25763e+06	2.46662e+06	2.33093e+06	2.26169e+06	1.82906e+06	1.78434e+06	1.86448e+06	1.7943e+06	1.78667e+06
Gly-Leu-Ala	Amino acid and its metabolites	Small Peptide	260.2	259.153	[M+H]+	C11H21N3O4	148194	113097	84091.6	127607	62222.4	181514	200912	323772	318263	245487	720292	381889	585204	490471	139892	136844	120064	103331	164568	332344	199712	412441	132967	202536	1.37131e+06	1.19492e+06	2.35632e+06	875090	1.25425e+06	269450	238260	109149	454891	150174	574116	480341	383074	309140	412301
Gly-Lys	Amino acid and its metabolites	Small Peptide	204.1	203.126	[M+H]+	C8H17N3O3	8505090	7.31512e+06	6.98507e+06	5.8599e+06	5.8385e+06	2381420	1.55719e+06	3067695	1.87324e+06	2.04739e+06	6.20504e+06	5.06904e+06	6.51885e+06	5.86354e+06	7.04619e+06	9.28794e+06	9.62284e+06	1.0872e+07	8.59618e+06	8.9729e+06	7.7498e+06	9.82139e+06	8.10385e+06	8.4104e+06	8.74027e+06	8.60901e+06	9.28691e+06	9.46721e+06	8.95068e+06	3.55672e+06	2.60354e+06	3.37103e+06	4911625	2.62736e+06	6.07517e+06	5.74028e+06	5.66109e+06	5.43668e+06	6.89463e+06
Gly-Thr	Amino acid and its metabolites	Small Peptide	177.1	176.08	[M+H]+	C6H12N2O4	143970	122417	136643	159031	88365	299504	123390	247392	247473	258342	104040	143443	220950	146296	70250.3	93661	109417	140723	91430.6	163430	109997	126730	81786.3	111113	164515	331410	290404	235200	369740	185342	244633	216952	210943	189311	187466	130477	126623	157095	161674
Gly-Val	Amino acid and its metabolites	Small Peptide	175.1	174.1	[M+H]+	C7H14N2O3	212920	149277	212117	208106	196810	347095	173445	168081	349363	361805	200415	162615	390029	261242	296869	209623	224985	206275	296674	390982	348398	192217	308305	399516	444030	180900	268590	196215	159465	508036	503707	235920	262779	428545	180187	281971	373208	316542	289155
His-Ala	Amino acid and its metabolites	Small Peptide	225.1	226.1	[M-H]-	C9H14N4O3	23790.3	23078.7	25490.2	21763.9	29388.2	38874.4	47196.6	41551.5	48492.8	58203.2	16999	22300.3	18526.6	15274.9	11463.4	26475.5	11129.5	20348.1	30168	120309	97163.1	149879	105217	79694.4	63557.1	49860.7	61724.2	64812.8	64814.4	28900.1	20285.1	14737.5	39104.5	16819.3	45026.1	51254.4	57316.3	51785.6	43206.3
His-Pro	Amino acid and its metabolites	Small Peptide	253.1	252.122	[M+H]+	C11H16N4O3	122711	219857	155313	172527	121138	317025	180570	301990	163430	213692	136827	255056	276940	190480	220461	197723	213633	242610	199550	303334	201498	368815	236597	271020	387473	301990	413960	194905	307000	228520	195140	390540	301990	211830	285532	329536	222466	254032	264519
His-Val	Amino acid and its metabolites	Small Peptide	255.1	254.138	[M+H]+	C11H18N4O3	185874	139560	192266	210988	198022	134902	182566	168717	223481	138647	110104	127237	231488	224311	166683	206071	236464	184549	231123	470646	537390	629534	522139	533704	279477	340253	369911	286985	270673	268184	276049	226850	247351	240573	208031	250289	270019	296617	200236
Hyp-Ser	Amino acid and its metabolites	Small Peptide	219.1	218.09	[M+H]+	C8H14N2O5	115050	195990	190632	150485	159139	225417	91700	222479	179771	181025	255630	329417	255235	416634	128770	70020	141337	175432	220887	186354	188088	200358	155809	192749	664885	574495	614660	520955	554415	322035	271930	220175	165100	424275	320301	243545	279893	345621	185125
Hyp-Val	Amino acid and its metabolites	Small Peptide	231.1	230.127	[M+H]+	C10H18N2O4	86605.2	43173.8	64875.9	31299	45010	72640.3	38280.8	67732.6	53350	83365	193771	124034	179784	223515	55015	148415	55915.7	80025	75025	191431	122721	177687	149294	118021	215080	351570	220233	200537	285290	153420	171771	265173	367145	172757	138405	100131	180004	126061	155090
Ile-Ala	Amino acid and its metabolites	Small Peptide	201.1	202.132	[M-H]-	C9H18N2O3	40010	36001.6	60193.1	25625.5	39393.9	26960.7	20005	23340	44335.9	37526.4	97674.4	86357.4	82343.4	75062.9	60020	49215.5	68355	61685	83365	88695.8	125516	37829.8	130500	57694.4	150700	155671	137349	158119	142313	146021	105045	88345.9	71690	51837.5	103375	76690	61598.9	52387.3	82992
Ile-Asn	Amino acid and its metabolites	Small Peptide	244.1	245.138	[M-H]-	C10H19N3O4	32551.4	76690	43345	35010	56685	39044.2	63350	58350	53350	95035	71690	60020	105045	54868.7	31675	50442.1	81695	50015	51653.5	83365	56137.1	85030	63350	53350	200145	240205	123390	158425	94262.3	69485.8	93370	91705.1	173445	135070	96705	96705	75025	116720	55105.7
Ile-Asp	Amino acid and its metabolites	Small Peptide	247.1	246.121	[M+H]+	C10H18N2O5	183352	178245	206036	155202	136214	101713	76597.2	76745.3	82352.5	121143	137394	120437	194908	158806	137838	144274	138511	148856	117951	206424	210982	183429	172104	177763	349336	339638	414591	353107	373622	320748	289220	333372	326723	299926	149742	169303	158992	148532	150995
Ile-Gln	Amino acid and its metabolites	Small Peptide	260.2	259.153	[M+H]+	C11H21N3O4	116720	175115	91365	143429	286960	106025	87177.8	131559	160095	93193.7	961575	475800	470780	852550	178450	148415	91370.1	136264	121842	128395	123390	258575	156277	126730	2176510	886680	1455740	2369555	871818	337360	275894	518977	834105	278846	382131	320365	317025	365475	245369
Ile-Glu	Amino acid and its metabolites	Small Peptide	261.1	260.137	[M+H]+	C11H20N2O5	378164	550727	497056	423202	460110	245310	235666	301124	322870	341610	648966	417337	606440	657460	355614	386357	402962	422726	368168	251945	274700	291250	273672	253111	2.73475e+06	2.12644e+06	2.44035e+06	2.64937e+06	2.23318e+06	914859	925079	1.06314e+06	1.18665e+06	910183	670913	576452	504894	492851	644104
Ile-Gly	Amino acid and its metabolites	Small Peptide	187.1	188.116	[M-H]-	C8H16N2O3	22526.4	30360.6	10622.5	19752.6	33095.6	22048.6	26170	20244.7	22684.8	16675	23464.4	26675	41687.4	85678.7	24510.8	17243.5	29334.3	31587.5	7783.54	30002.4	20005	33124.9	32240.8	18340	122035	106389	77208.6	91990.2	100925	49538.9	53718.2	68205.3	44048.3	19344.5	31655	22775.1	31690	48021	42791
Ile-His	Amino acid and its metabolites	Small Peptide	267.2	268.154	[M-H]-	C12H20N4O3	128747	123008	91700	127096	147939	20959.3	31907	40948.9	36303.9	35841.9	84118.6	66594.8	40156.8	50225.9	19486.2	29559.7	42538.9	22347.4	34953.5	73995.7	53171.5	74865.3	70376.3	44165.9	224594	215775	167785	206987	206987	40687.3	44614.1	88622.3	46875.8	38104.7	100031	86670.6	90302.8	121583	143840
Ile-Ile	Amino acid and its metabolites	Small Peptide	245.2	244.179	[M+H]+	C12H24N2O3	375190	451693	337679	392426	373744	140952	214564	351523	148179	145598	927109	961832	997103	1.08429e+06	558831	514943	604556	503887	491538	377324	340362	352442	380042	311525	2.11973e+06	1.99865e+06	2.10652e+06	1.85109e+06	1.71482e+06	717235	720368	775925	722628	759592	598437	502669	485268	633074	574907
Ile-Leu	Amino acid and its metabolites	Small Peptide	245.2	244.179	[M+H]+	C12H24N2O3	191722	247892	184637	170974	189183	396884	365294	72674.4	84451.2	116641	548155	469431	546114	484421	250169	350431	310813	296915	274818	121662	539895	252036	253927	186672	947232	932062	1.13297e+06	1.09492e+06	950141	326137	319261	388250	324960	316028	294036	308986	337224	335789	320955
Ile-Lys	Amino acid and its metabolites	Small Peptide	260.2	259.19	[M+H]+	C12H25N3O3	328715	871719	766268	618773	208751	320365	228520	326073	218505	291970	1.35463e+06	1.88186e+06	2374640	2024290	1.01873e+06	1.54821e+06	1020315	1.48088e+06	951318	499210	1.08413e+06	585351	1.01271e+06	1.10774e+06	3.86417e+06	5.70918e+06	3.9252e+06	3.46992e+06	3605070	2.48799e+06	1.67919e+06	1258880	1055570	2.63384e+06	808965	1121065	1189955	1.65931e+06	1092515
Ile-Thr	Amino acid and its metabolites	Small Peptide	233.2	232.14	[M+H]+	C10H20N2O4	240205	308670	159034	231860	337070	95226.6	88365	78534.1	106710	111840	1274010	509245	768740	996815	251895	251359	211089	166426	246885	159037	228520	256905	245215	93909.6	1975275	1.244e+06	1501210	2449220	1.1592e+06	446365	487487	536577	1147945	449061	390018	318695	253203	387195	305370
Leu-Asp	Amino acid and its metabolites	Small Peptide	247.1	246.121	[M+H]+	C10H18N2O5	168148	164179	188281	158425	233530	249065	181790	202506	185125	212928	313685	174820	174530	335400	185125	239545	168101	281187	203485	262178	254378	275863	170105	171955	824050	736548	743610	1089155	622923	383077	453477	583832	680604	492904	281813	246748	244937	250382	276019
Leu-Glu	Amino acid and its metabolites	Small Peptide	261.1	260.137	[M+H]+	C11H20N2O5	378164	550727	497056	423202	460110	245310	235666	301124	322870	341610	648966	417337	606440	657460	355614	386357	402962	422726	368168	251945	274700	291250	273672	253111	2.73475e+06	2.12644e+06	2.44035e+06	2.64937e+06	2.23318e+06	914859	925079	1.06314e+06	1.18665e+06	910183	670913	576452	504894	492851	644104
Leu-Gly	Amino acid and its metabolites	Small Peptide	187.1	188.117	[M-H]-	C8H16N2O3	429796	486601	395969	357175	386970	181175	155549	141097	163422	139590	315174	364621	327583	193470	270917	283704	332124	323060	327573	391853	349430	361986	356180	305365	538892	438207	361716	432395	404131	265146	227185	272855	210901	200149	261252	283327	278487	274816	242478
Leu-Leu	Amino acid and its metabolites	Small Peptide	245.2	244.179	[M+H]+	C12H24N2O3	191722	247892	184637	170974	189183	396884	365294	72674.4	84451.2	116641	548155	469431	546114	484421	250169	350431	310813	296915	274818	121662	539895	252036	253927	186672	947232	932062	1.13297e+06	1.09492e+06	950141	326137	319261	388250	324960	316028	294036	308986	337224	335789	320955
Leu-Met	Amino acid and its metabolites	Small Peptide	263.1	262.135	[M+H]+	C11H22N2O3S	28535.2	45937.9	32400.6	24835.9	26824.4	30130	40416.7	54306.4	39148.9	71365.2	92759	58165.5	79149.9	128769	66226.3	47437.9	40262.7	54726.8	55148.5	59547.4	33555.9	74975.1	55333.7	41870.7	403319	386268	323065	477899	360284	149884	162577	160894	188290	125859	112005	82977.8	97780.4	103148	98530.6
Leu-Phe	Amino acid and its metabolites	Small Peptide	279.2	278.163	[M+H]+	C15H22N2O3	50653.2	99094.2	133059	75311.8	88737.8	48480.1	80614.1	82737.1	102699	112957	142405	159873	175496	152348	115736	87350.9	140794	102090	109687	100084	91691.8	114027	120795	118948	583967	661476	521126	504830	430441	247205	152733	144702	186501	174678	155953	164692	180080	170989	161287
Leu-Thr	Amino acid and its metabolites	Small Peptide	233.2	232.14	[M+H]+	C10H20N2O4	240205	308670	159034	231860	337070	95226.6	88365	78534.1	106710	111840	1274010	509245	768740	996815	251895	251359	211089	166426	246885	159037	228520	256905	245215	93909.6	1975275	1.244e+06	1501210	2449220	1.1592e+06	446365	487487	536577	1147945	449061	390018	318695	253203	387195	305370
Leu-Val	Amino acid and its metabolites	Small Peptide	231	230.163	[M+H]+	C11H22N2O3	92488.8	157804	95509.1	131389	102136	49691.5	32862.7	48190.2	63053.5	73740.9	159584	164373	177126	189447	165833	162141	165161	178153	152560	96398.6	80249.4	91113.7	61154.7	99830.2	633101	581313	692412	651609	465570	305838	310238	352368	344349	305880	164757	203513	142124	184734	164766
Lys-Ala	Amino acid and its metabolites	Small Peptide	218.2	217.142	[M+H]+	C9H19N3O3	308857	143410	296046	284878	235200	118390	131735	146745	262112	133429	223515	150061	163551	206820	259200	170105	238294	173445	233342	208385	141386	271930	155187	147179	353775	714462	397225	479145	418578	336095	329864	365659	313685	319355	229722	397958	332733	242128	318589
Lys-Asn	Amino acid and its metabolites	Small Peptide	261.2	260.148	[M+H]+	C10H20N4O4	47852.1	70146.7	79757.2	57233.9	95746.6	416961	443041	260325	261004	324618	174631	273815	250654	201812	75776.9	135070	123390	96641.4	93370	153420	126689	106034	145461	162373	340742	438493	395432	363425	369201	421632	365463	370978	370047	394461	220604	259194	258073	223330	232805
Lys-Gly	Amino acid and its metabolites	Small Peptide	202.1	203.128	[M-H]-	C8H17N3O3	1.52536e+06	1.4527e+06	1.84995e+06	1.76206e+06	1.82556e+06	450644	312703	375010	487048	537941	1.72103e+06	1.51168e+06	1.59091e+06	1.58456e+06	1.7491e+06	2.57656e+06	1.43976e+06	2.07298e+06	3.039e+06	2.75965e+06	2.60215e+06	2.55957e+06	2.3749e+06	1.50279e+06	1.72305e+06	2.3721e+06	1.4473e+06	2.68556e+06	1.50503e+06	952276	508219	570053	1.02757e+06	809767	2.08122e+06	2.00096e+06	2.07527e+06	2.2476e+06	2.1903e+06
Lys-Ile	Amino acid and its metabolites	Small Peptide	260.2	259.19	[M+H]+	C12H25N3O3	255530	275435	274231	308944	271215	498871	510813	507575	703578	563357	931547	738563	757145	949608	400217	287602	423274	398555	445753	890261	1.17764e+06	1.20551e+06	1.11068e+06	1.33694e+06	1.91225e+06	2146055	1.99144e+06	1.90107e+06	2286550	767065	828564	815665	659865	845845	751872	914122	852647	927324	951503
Lys-Leu	Amino acid and its metabolites	Small Peptide	260.2	259.19	[M+H]+	C12H25N3O3	328715	871719	766268	618773	208751	320365	228520	326073	218505	291970	1.35463e+06	1.88186e+06	2374640	2024290	1.01873e+06	1.54821e+06	1020315	1.48088e+06	951318	499210	1.08413e+06	585351	1.01271e+06	1.10774e+06	3.86417e+06	5.70918e+06	3.9252e+06	3.46992e+06	3605070	2.48799e+06	1.67919e+06	1258880	1055570	2.63384e+06	808965	1121065	1189955	1.65931e+06	1092515
Lys-Met	Amino acid and its metabolites	Small Peptide	278.2	277.145	[M+H]+	C11H23N3O3S	71690	80367.1	129393	86700	110783	170866	110045	236291	85434.4	134598	291970	121784	193470	211830	123532	113385	134562	133226	103375	139589	62518.9	173445	121428	106710	317025	302534	290300	328715	206215	164896	211092	373647	313685	161950	131735	194274	160095	163430	99083.6
Lys-Phe	Amino acid and its metabolites	Small Peptide	292.2	293.174	[M-H]-	C15H23N3O3	5.48475e+06	5.04356e+06	5.47587e+06	5.63772e+06	5.47877e+06	757900	580628	617507	677721	595240	1.60779e+06	1.6678e+06	1.58785e+06	1.48071e+06	2.41816e+06	2.8368e+06	3.04853e+06	3.12872e+06	2.75818e+06	1.67976e+06	1.93301e+06	1.71051e+06	1.78317e+06	2.06747e+06	1.90035e+06	1.98868e+06	1.72695e+06	1.65517e+06	1.95323e+06	1.59068e+06	1.62206e+06	2.02316e+06	1.43502e+06	1.62622e+06	2.52197e+06	2.83443e+06	2.76827e+06	2.53166e+06	2.65904e+06
Lys-Pro	Amino acid and its metabolites	Small Peptide	244.2	243.158	[M+H]+	C11H21N3O3	104153	131397	127072	121506	108890	148249	122930	171225	187047	152871	229121	199926	198276	231860	167059	217360	242677	211772	176455	188208	203680	236556	183025	193302	307858	302220	335223	311743	337223	233665	243227	225185	147279	327317	231862	191552	212061	250560	255354
Lys-Ser	Amino acid and its metabolites	Small Peptide	234.1	233.137	[M+H]+	C9H19N3O4	135500	140893	113385	129765	206486	278000	445711	216835	355783	331921	397262	354786	183020	262378	118701	150093	157463	148415	139706	256800	199671	170105	182372	225824	486716	1.10562e+06	498914	758652	384276	738690	890016	390741	449978	773805	303989	336190	224269	303061	250654
Lys-Thr	Amino acid and its metabolites	Small Peptide	246.2	247.154	[M-H]-	C10H21N3O4	109452	128169	138486	127516	101982	118303	88559	121019	114972	132958	184055	181500	171035	170829	149657	145197	148148	145589	193035	179083	146865	168970	164119	174154	348259	301905	313220	338675	322917	183273	189372	220358	235544	179686	190507	140073	162110	181822	168022
Lys-Tyr	Amino acid and its metabolites	Small Peptide	310.2	309.169	[M+H]+	C15H23N3O4	132871	137068	130799	111942	132861	83365	75780.5	159120	148315	90035	474217	417016	447362	591005	236473	205107	266828	194644	234531	231240	178213	196039	150059	164255	959727	960512	852428	930664	813586	422873	465683	415484	413436	440477	235564	288761	328622	296182	326483
Met-Asn	Amino acid and its metabolites	Small Peptide	262.1	263.095	[M-H]-	C9H17N3O4S	185125	200145	127066	83365	158425	130065	100040	160095	71690	105045	308670	87958.8	145080	50930.1	63460	121725	118390	165100	148415	380515	131735	407255	161765	98370	133400	93545.6	75583.9	53350	62720.8	54739.3	113385	96705	70020	98370	120055	160095	155090	136735	65511.8
Met-Gln	Amino acid and its metabolites	Small Peptide	278.1	277.109	[M+H]+	C10H19N3O4S	51976.8	38984.2	21947.9	31402.6	22413.4	13342	16421.1	11670	32036	25614.9	21675	29427.3	37111.7	30072.3	45605.6	46472.1	47644.9	76362.7	29386.8	16675	14551.7	69786.8	23340	30362.1	99354.9	68713	34883.9	49468.4	56450.5	27573.2	41100.7	54438.2	31399.4	55015	35231.6	19476.4	29893.9	32453	39774.3
Met-Phe	Amino acid and its metabolites	Small Peptide	297.1	296.119	[M+H]+	C14H20N2O3S	8457.18	11614.7	3559.9	6042.33	10062.3	6270.46	5794.82	5005	4887.93	4544.88	10596.1	10345	8167.07	10962.2	6364.13	8302.23	4852.91	10559	5574.59	6237.5	3340	3180.28	2543.56	1891.83	60496.8	53929.3	66737.2	59837.7	54993.9	44714.1	57134.5	47014.4	54476.1	41140.1	21693.1	14155.8	17338.8	12954.5	13813.2
Met-Val	Amino acid and its metabolites	Small Peptide	247.1	248.12	[M-H]-	C10H20N2O3S	54090.4	53336.1	32699	31185.5	39935.5	16440.2	15565	17653.4	13161.8	14106.5	22244.9	24873.4	22596.4	26711.5	20774.1	14196.7	23053	13752.9	17969	20796.9	18397.8	27087	27487.9	23852.8	23169.3	31658.2	23105.5	20533.7	24487.7	17880.7	22964	20415.3	22171.7	20161.9	19529.9	15664.1	20542.1	17184.7	16724.6
N(Alpha)-Acetyl-Epsilon-(2-Propenal)Lysine	Amino acid and its metabolites	Small Peptide	243.1	242.127	[M+H]+	C11H18N2O4	7.46454e+06	8.50432e+06	7.99591e+06	7.97559e+06	8.01066e+06	6.26391e+06	5.20753e+06	6.19541e+06	5.9306e+06	5.20438e+06	5.49897e+06	5.80776e+06	6.13915e+06	6.16328e+06	6.95653e+06	6.76343e+06	7.13883e+06	6.67048e+06	6.69166e+06	5.6259e+06	5.87095e+06	5.61053e+06	5.74739e+06	6.08445e+06	5.37235e+06	5.54762e+06	5.74604e+06	4.94777e+06	5.18845e+06	9.38875e+06	1.03584e+07	9.63917e+06	1.01951e+07	1.0057e+07	7.0347e+06	6.85925e+06	7.28338e+06	7.20131e+06	7.331e+06
Phe-Ala	Amino acid and its metabolites	Small Peptide	237.1	236.116	[M+H]+	C12H16N2O3	45465.5	64359.3	55276.6	35687.2	64287.1	105255	195661	200377	246718	197859	62260.3	95639.9	137279	172872	88558.6	102468	32058.7	104682	88559.7	123134	110754	94003.2	153088	123367	328431	297501	286144	266243	257254	213375	214319	206740	198838	178616	146659	176042	153987	161215	139359
Phe-Ala-Ala	Amino acid and its metabolites	Small Peptide	306.1	307.153	[M-H]-	C15H21N3O4	24920.1	34585.1	37960.3	37390.7	39568.6	19043.7	25662.7	23226.2	46004.4	24712.6	31021.9	35895.6	39672.5	42149.2	15075.1	16272.9	20542.2	16885.3	19689.7	10080.4	16975.2	10757.6	14890.7	14067	32625.1	40059.2	28461.7	36352.3	25033	39149.6	30768.5	56948.5	55090	28752	25556.9	15693.1	22721.6	21362.3	24145.4
Phe-Ala-Pro	Amino acid and its metabolites	Small Peptide	334.2	333.169	[M+H]+	C17H23N3O4	77770.2	116110	114232	116787	77074.7	42583.5	16143.5	34787.7	35272.4	34978.2	93953.5	105913	115986	109384	33430	46509.6	30795.1	38950.6	47793.2	23276.7	22591.9	26747.3	38195	22191.1	89660.3	98415.1	57446.3	96121.7	101948	101991	72491.9	125646	91961.4	82232.9	53366.6	40387.5	73002.4	69844.7	47824.4
Phe-Asp	Amino acid and its metabolites	Small Peptide	281.1	280.105	[M+H]+	C13H16N2O5	167901	165729	109069	141847	134389	239589	207196	265081	266074	272922	109383	238366	153618	247503	164685	179904	163509	158102	141657	195253	197598	187916	182316	114923	312961	289158	702034	320231	486261	198003	333509	359815	380353	332886	231136	387084	275706	262361	271005
Phe-Glu	Amino acid and its metabolites	Small Peptide	295.1	294.122	[M+H]+	C14H18N2O5	213634	298370	307512	226737	263937	133369	139626	174094	166830	238193	314816	306163	300104	356140	146267	192921	197649	145403	172258	65381.5	84662.8	79462	50199.7	43068.8	1.36799e+06	1.25413e+06	1.38671e+06	1.47058e+06	1.32754e+06	642345	715753	697224	683097	662627	291357	336834	358174	384219	453584
Phe-Gly	Amino acid and its metabolites	Small Peptide	223.1	222.1	[M+H]+	C11H14N2O3	504236	587984	606324	479756	592578	1.44223e+06	1.13808e+06	1.24352e+06	1.51555e+06	1.18715e+06	748578	721325	691170	968610	513608	488941	394021	468881	423815	815708	703635	803260	632649	650576	3.63612e+06	3.52326e+06	3.10259e+06	3.44298e+06	3.22614e+06	1.68664e+06	1.5527e+06	1.63059e+06	1.73307e+06	1.44448e+06	915615	965686	915999	882220	973475
Phe-Ile	Amino acid and its metabolites	Small Peptide	279.2	278.162	[M+H]+	C15H22N2O3	92741.1	110080	90723.5	100379	89785.5	36205	45095.6	49090.4	43782.6	45282.5	58039	61948.2	81658	80968.3	94912.1	108216	119886	127278	105859	28014.5	29996.2	33109.5	32041.7	32869.1	252980	291892	294895	298496	263099	146116	162133	165975	181222	142975	96821.3	95393.3	109866	108169	104425
Phe-Ile-Gly	Amino acid and its metabolites	Small Peptide	336.2	335.185	[M+H]+	C17H25N3O4	54935.9	51612.9	109013	89317.8	95100.6	154003	69917.9	137179	76700	160216	141053	133183	133704	229083	219102	128626	123617	122884	153458	238228	209309	154710	178441	156446	669282	532576	575057	428983	620419	476448	255645	274095	222867	304090	265442	194011	249152	180338	222784
Phe-Leu	Amino acid and its metabolites	Small Peptide	261.2	278.163	[M-H2O+H]+	C15H22N2O3	332663	455195	355354	384802	565333	164007	157301	146951	136811	154133	322757	279358	303156	292462	625534	568150	595322	578753	609233	347822	354129	455242	311763	380835	1.26056e+06	1.22274e+06	1.3026e+06	1.29952e+06	1.16978e+06	312384	279143	279667	273950	281007	407435	423656	424199	442644	438930
Phe-Lys	Amino acid and its metabolites	Small Peptide	294.2	293.173	[M+H]+	C15H23N3O3	92350.2	87342.4	131735	123390	31388.2	88365	75593.1	68536.1	56953.4	80891.7	170105	183455	418955	224760	154168	138405	143267	173912	116799	115050	43191.4	135969	56685	73441.5	763715	525975	557760	683305	388870	358625	442360	288630	238616	459075	115050	99151	168440	150085	151750
Phe-Ser	Amino acid and its metabolites	Small Peptide	253.1	252.111	[M+H]+	C12H16N2O4	6608.2	19612.6	13539.9	15010.8	13052.9	22250.9	29268.7	23560.5	22153.3	16661.2	38246.5	15017.5	22979.5	33684	16080.1	11587.6	16116.1	19048.1	15291.5	11839.2	26135	36308.3	17885.6	41526.3	48835.4	46509.6	79972.6	88001.8	70091.3	34414.6	23632.6	29667.2	30728.5	19262.5	30205	32928.5	28498.1	21591.1	32803.2
Phe-Thr	Amino acid and its metabolites	Small Peptide	267.1	266.126	[M+H]+	C13H18N2O4	380208	506437	369382	426950	417748	566620	513638	487885	685807	437399	667678	600219	725325	885767	465772	459009	543959	483986	445997	620206	458115	600637	463772	543371	2.77974e+06	2.74312e+06	2.70881e+06	2.79366e+06	2.51419e+06	988448	1.00625e+06	1.00169e+06	1.05035e+06	950255	669600	677017	689140	737222	727984
Phe-Tyr	Amino acid and its metabolites	Small Peptide	329.1	328.142	[M+H]+	C18H20N2O4	28006.3	89447.5	54416.3	62196.4	42541.8	46366.9	15763.2	45291.9	35477	38105.8	104723	99313.1	109707	122052	88192.3	97795.6	109214	119277	127659	105577	69568.4	68996.5	142658	94452.1	487645	410253	629749	429658	409096	144623	137075	142139	157779	135995	90370.6	125283	137155	103031	105332
Phe-Val	Amino acid and its metabolites	Small Peptide	265	264.147	[M+H]+	C14H20N2O3	75695.8	139621	87071.1	99310.9	92932.8	21174	21706.9	24779.9	29936	25121	102346	57668.3	78665.9	84276.9	121144	108306	116522	125742	108101	40813.2	59399	43205.6	42483.1	35151.2	377436	346480	385962	411760	360328	153070	185845	173030	185339	167558	94010.8	108694	108166	123392	114010
Pro-Ala	Amino acid and its metabolites	Small Peptide	187.1	186.1	[M+H]+	C8H14N2O3	975694	980009	1024744	1.03182e+06	1.08648e+06	1.13025e+06	1.14174e+06	1130987	970146	1.2202e+06	1.53774e+06	1.77516e+06	1.88839e+06	1.59914e+06	1.04505e+06	1.00727e+06	1.14064e+06	934406	1.03979e+06	1.2404e+06	1.41584e+06	1.33698e+06	1.12497e+06	1.222e+06	3.47851e+06	3.92598e+06	4.38444e+06	4.15392e+06	4.04139e+06	1.26295e+06	1.36371e+06	1.04302e+06	967247	1.24963e+06	1.68713e+06	1.62987e+06	1.82968e+06	1.71185e+06	1.4634e+06
Pro-Arg	Amino acid and its metabolites	Small Peptide	272.2	271.164	[M+H]+	C11H21N5O3	197161	239592	285971	293006	286686	543662	414741	618810	529962	599759	868312	844304	916792	867469	387119	371510	409246	414253	444249	651917	492064	496942	566098	441803	1.79416e+06	2.15725e+06	1.91281e+06	1.91581e+06	2.00409e+06	509152	737904	1.08918e+06	452847	575421	660949	709199	761200	708068	604668
Pro-Asn	Amino acid and its metabolites	Small Peptide	228.1	229.107	[M-H]-	C9H15N3O4	47562.7	54308.7	20005	48794	53786.1	90967.8	91722.6	83426.2	105745	113772	119993	138019	41680	107089	67412.1	25005	25005	49314.4	75656.5	135999	124316	117855	38345	117182	116408	108409	123543	114789	132344	123666	125577	114543	136188	115595	101299	97914.4	91680.5	106104	113548
Pro-Asp	Amino acid and its metabolites	Small Peptide	231.1	230.09	[M+H]+	C9H14N2O5	351317	641953	333815	520579	537599	317025	437116	600244	682969	644581	1.19916e+06	1243745	1284100	1.23905e+06	711868	500885	525301	578713	648302	695082	678166	785131	665915	642720	758096	701730	680663	823792	869315	1450690	1216850	969965	735230	1085795	624705	644872	761037	729295	697082
Pro-Glu	Amino acid and its metabolites	Small Peptide	245.1	244.106	[M+H]+	C10H16N2O5	1.2058e+06	1.47254e+06	1.08134e+06	1.33281e+06	1.34715e+06	1533215	1949930	1385040	2344140	1907700	1789510	1747325	1774325	2051340	2776820	2191745	2793810	2579830	2566255	3603365	3239780	2610380	3671745	3516225	1.94182e+06	1.95056e+06	2.17677e+06	2.29662e+06	1.99942e+06	3524765	3417190	2629050	2091925	3067695	1821580	2691875	1.9359e+06	2702065	2557770
Pro-Glu-Val	Amino acid and its metabolites	Small Peptide	344.2	343.17	[M+H]+	C15H25N3O6	555741	695805	621937	584350	622940	1.42599e+06	1.10106e+06	1.16139e+06	1.35608e+06	1.52687e+06	988482	917594	1.18296e+06	1.14278e+06	696901	699735	748755	636821	652712	1.1452e+06	1.04744e+06	1.10016e+06	973752	1.01748e+06	912375	1.02733e+06	975062	980228	826944	1.5048e+06	1.44019e+06	1.56235e+06	1.43511e+06	1.08509e+06	962243	1.03491e+06	911591	1.10519e+06	1.20572e+06
Pro-Ile	Amino acid and its metabolites	Small Peptide	211.1	228.147	[M-H2O+H]+	C11H20N2O3	3.17379e+06	3.657e+06	3.4279e+06	3.31659e+06	3.1563e+06	1.34062e+06	1.53412e+06	1.3619e+06	1.38242e+06	1.14531e+06	4.92453e+06	4.51758e+06	5.00009e+06	5.11103e+06	2.12112e+06	2.23107e+06	2.11836e+06	2.13565e+06	2.265e+06	1.85181e+06	1.79039e+06	1.88657e+06	1.68592e+06	1.71625e+06	7.5581e+06	8.13342e+06	7.72756e+06	7.53024e+06	7.4934e+06	2.77126e+06	2.88076e+06	2.55941e+06	2.80235e+06	2.72082e+06	3.21353e+06	3.2021e+06	3.20918e+06	3.1971e+06	3.34525e+06
Pro-Leu	Amino acid and its metabolites	Small Peptide	229.2	228.147	[M+H]+	C11H20N2O3	371354	482690	473116	456371	412955	204128	385409	203299	293336	228278	753742	635666	757737	755527	748475	606401	727444	739029	632004	652425	628596	760008	596456	548405	2.74591e+06	2.19257e+06	2.43235e+06	2.7786e+06	2.26908e+06	841315	804075	806559	944827	807211	713704	717493	671154	763398	712090
Proline-Hydroxyproline	Amino acid and its metabolites	Small Peptide	229.1	228.11	[M+H]+	C10H16N2O4	367250	463357	412676	397233	352274	221195	217121	224530	161469	244508	770289	765133	781451	744343	718253	655587	731287	724049	693608	733748	684390	736326	612300	679429	2.70075e+06	2.2466e+06	2.74596e+06	2.80158e+06	2.31351e+06	906936	791073	662745	807217	800086	680751	714193	890301	805165	726794
Pro-Lys	Amino acid and its metabolites	Small Peptide	244.2	243.158	[M+H]+	C11H21N3O3	854089	1.10901e+06	870798	932008	1.01384e+06	2.1165e+06	1.38411e+06	2.00132e+06	1.83675e+06	2.28102e+06	2.36553e+06	2.61439e+06	2.97828e+06	2.53724e+06	1.28816e+06	1.41273e+06	1.45565e+06	1.41926e+06	1.4367e+06	1.82463e+06	1.50471e+06	1.49947e+06	1.33146e+06	1.48635e+06	5.88099e+06	5.81595e+06	5.51999e+06	5.13684e+06	6.21125e+06	2.36729e+06	2.47604e+06	2.47159e+06	2.53524e+06	2.0801e+06	2.00826e+06	1.88928e+06	2.19255e+06	2.13126e+06	2.21448e+06
Pro-Met	Amino acid and its metabolites	Small Peptide	247.1	246.104	[M+H]+	C10H18N2O3S	147771	232676	103321	130628	160095	208725	130065	159058	135547	116747	454933	128958	199271	208490	262821	249652	263171	167765	228921	419985	353028	337070	389082	388015	285290	266161	265250	358790	273041	541718	522202	346727	470780	319321	379945	381775	315713	505141	323776
Pro-Ser	Amino acid and its metabolites	Small Peptide	203.1	202.095	[M+H]+	C8H14N2O4	479315	475061	483126	485127	478139	647247	420418	576011	527613	696584	825036	693109	990074	985438	788666	876487	864464	883444	823764	1.01523e+06	748852	822209	771254	767944	1.54799e+06	1.4804e+06	1.46893e+06	1.46266e+06	1.67891e+06	1.0255e+06	858546	1.0011e+06	763948	805922	748946	732399	818180	783681	838176
Pyr-Glu	Amino acid and its metabolites	Small Peptide	259.1	258.085	[M+H]+	C10H14N2O6	317025	317025	265250	290300	308670	274197	256905	380462	227696	427310	601270	462420	452390	653165	663210	869005	1.24613e+06	912002	601270	201420	295310	413940	236908	201420	892795	785500	765390	892795	881055	957572	1.24427e+06	1.52424e+06	1.49767e+06	1.35032e+06	468140	359762	569475	484160	569475
Ser-Gln	Amino acid and its metabolites	Small Peptide	234.1	233.101	[M+H]+	C8H15N3O5	31549.1	25886.4	36675	36480.3	18846.4	73994.7	38345	66685	70558.5	94898.5	46680	60062	75025	83079	34534.1	16675	16675	20005	41730.9	30918.4	55218.8	53148	46737.5	36477.2	37477	80216	103759	38435.9	102471	116065	95035	166770	171775	100040	66457.5	30309.1	59147.7	56214.1	65479.9
Ser-Ile	Amino acid and its metabolites	Small Peptide	219.1	218.127	[M+H]+	C9H18N2O4	68416.4	62907.1	109626	71307.3	81768.4	236077	146243	181547	188216	237893	147201	161601	151124	142589	74814.2	61069.9	90343.6	100740	89854	43418.3	87176.6	98452.8	106587	135838	340586	263728	208401	224805	289235	264979	232281	283699	220277	228295	109136	101890	155993	177736	159111
Ser-Leu	Amino acid and its metabolites	Small Peptide	219.1	218.127	[M+H]+	C9H18N2O4	65458.3	72770.4	53763.6	64951.5	36382.4	170306	112838	154172	162211	122197	62959.5	77396.7	88225	121834	39141.2	61057.4	56594.6	56348.5	41981.2	93353.4	72181.7	83325.4	44733.3	25947.8	166112	145500	181223	139412	160964	188849	176386	165829	226612	176128	58521.6	110244	86699.6	119317	70573.6
Ser-Phe	Amino acid and its metabolites	Small Peptide	253.1	252.111	[M+H]+	C12H16N2O4	297527	737258	369679	318021	379890	540781	418950	544797	525584	568223	685782	531750	720200	644493	380635	419421	373126	442824	346791	458079	402388	443347	337847	437914	2.20923e+06	2.53118e+06	2.35005e+06	2.15843e+06	2.20707e+06	933002	1.14258e+06	1.30254e+06	1.02266e+06	1.17807e+06	688696	660611	584598	741979	704494
Ser-Pro	Amino acid and its metabolites	Small Peptide	203.1	202.095	[M+H]+	C8H14N2O4	103972	162271	182582	167272	213182	441722	237441	347627	337565	302376	389058	405139	329972	409646	351519	303372	332406	343654	390989	283771	344746	432325	367106	292610	328134	369263	401649	430232	408038	450710	514441	458725	434101	409494	296466	303899	349633	260211	430451
Ser-Ser	Amino acid and its metabolites	Small Peptide	193.1	192.075	[M+H]+	C6H12N2O5	30567.6	41812.4	32539	34534.1	26683.2	73997.5	41680	66685	101710	120055	44820.1	38345	66253.4	69340.1	41417	41680	43726.3	50807	46221.5	27276.1	31250.2	35437.2	22213.4	42425.8	82055.4	78360	38412.7	36008.5	62585.1	103375	96486.3	185125	138405	121812	65020	36675	45010	51457.9	41680
Ser-Val	Amino acid and its metabolites	Small Peptide	205.1	204.111	[M+H]+	C8H16N2O4	40904.6	50015	47053.9	38345	60020	94110.9	56685	102299	93370	198819	64766.6	67248.2	176416	83365	25524.5	69546.4	40442.6	54297	19456.3	35339.8	120828	80025	25005	144675	86700	314486	70020	314594	148808	162636	191286	183153	240501	130945	92085.7	81643.9	59619.7	61685	74650.8
Thr-Arg	Amino acid and its metabolites	Small Peptide	276.2	275.159	[M+H]+	C10H21N5O4	1.48703e+06	1.62017e+06	1.66205e+06	1.5815e+06	1.44138e+06	1.62581e+06	1.67236e+06	1.41474e+06	1.46442e+06	1.39959e+06	1.51064e+06	1.39653e+06	1.29861e+06	1.48273e+06	1.41419e+06	1.42282e+06	1.26544e+06	1.38445e+06	1.39745e+06	1.37126e+06	1.41402e+06	1.60242e+06	1.29531e+06	1.32739e+06	1.32243e+06	1.38888e+06	1.1854e+06	1.55013e+06	1.19456e+06	1.37269e+06	1.45189e+06	1.37919e+06	1.26171e+06	1.37611e+06	1.7991e+06	1.50663e+06	1.46609e+06	1.49355e+06	1.41311e+06
Thr-Ile	Amino acid and its metabolites	Small Peptide	233.1	232.14	[M+H]+	C10H20N2O4	212481	232222	212581	215796	194368	101559	103542	121356	91896.6	141627	391502	383442	388046	421288	270206	282929	295846	266540	274977	188766	182889	173342	162814	165025	1.22839e+06	1.08635e+06	1.23888e+06	1.15885e+06	1.0784e+06	545345	551955	497107	551002	495738	283702	353567	360830	348301	389804
Thr-Leu	Amino acid and its metabolites	Small Peptide	233.1	232.142	[M+H]+	C10H20N2O4	212481	232222	212581	215796	194368	101559	103542	121356	91896.6	141627	391502	383442	388046	421288	270206	282929	295846	266540	274977	188766	182889	173342	162814	165025	1.22839e+06	1.08635e+06	1.23888e+06	1.15885e+06	1.0784e+06	545345	551955	497107	551002	495738	283702	353567	360830	348301	389804
Thr-Phe	Amino acid and its metabolites	Small Peptide	267.1	266.127	[M+H]+	C13H18N2O4	380208	506437	369382	426950	417748	566620	513638	487885	685807	437399	667678	600219	725325	885767	465772	459009	543959	483986	445997	620206	458115	600637	463772	543371	2.77974e+06	2.74312e+06	2.70881e+06	2.79366e+06	2.51419e+06	988448	1.00625e+06	1.00169e+06	1.05035e+06	950255	669600	677017	689140	737222	727984
Thr-Tyr	Amino acid and its metabolites	Small Peptide	281.1	282.122	[M-H]-	C13H18N2O5	65491.9	69437.9	72844	83222.4	88581.2	70492.6	74433.2	61562.2	78241.1	61820.6	62989	66123.5	101429	85178.1	110690	94117.8	80701.9	93557.6	69865.3	61562.2	60823	53189.2	34807.8	83599.3	55445.6	69078.2	57130.2	64655.3	45454.7	114334	90892	83543.6	56014.1	103731	70363.1	53217.6	71421.8	85192.7	72203.9
Trp-Gly	Amino acid and its metabolites	Small Peptide	260.1	261.111	[M-H]-	C13H15N3O3	31347.5	26042.2	28487.6	28413.8	30120.3	30079.5	35599.2	18198	34178.9	32434.5	21671.7	32660.9	21345.7	27221.2	33461.6	20090.7	26977.4	26686.9	30039.4	33886.4	28825.8	22087.8	32334.9	29839.7	38660.6	21108.6	28806.7	44520.6	23098.7	39499.2	22775.6	36688	18936.5	46404.9	25295.8	19462.7	24056.1	21033.1	24501.6
Trp-Pro	Amino acid and its metabolites	Small Peptide	302.1	301.143	[M+H]+	C16H19N3O3	244454	215591	258655	228638	222186	544182	354990	471092	480703	371678	263478	224842	300528	310116	177686	178660	214659	199134	173334	234246	229936	228897	199729	232751	737358	782938	711683	771352	726755	166637	185385	182527	173811	182569	298439	302564	339954	292290	310172
Trp-Ser	Amino acid and its metabolites	Small Peptide	292.1	291.122	[M+H]+	C14H17N3O4	161011	160434	159713	116570	177755	46974.4	33922.3	49748.8	54135	64804.4	96218.9	111718	127843	119414	106003	96997.6	126741	117157	93518	226183	170704	198840	144066	169725	92028.5	83269.6	73945.6	83083.4	72649.5	40753.4	57111.7	62288.3	57629.2	74209.8	89194	97677	131269	110883	78428.5
Tyr-Asn	Amino acid and its metabolites	Small Peptide	296.1	295.117	[M+H]+	C13H17N3O5	444030	472455	274266	422295	307345	1.63755e+06	701724	1.17299e+06	2081780	1.07559e+06	782011	622320	1015280	1021990	306510	408685	265008	250623	251429	938085	807285	647608	481954	719374	1679855	1.11097e+06	922985	1465845	1.168e+06	815588	841194	897914	708048	777826	731081	527737	550611	695554	645843
Tyr-Asp	Amino acid and its metabolites	Small Peptide	297.1	296.101	[M+H]+	C13H16N2O6	28340	55015	62138.1	93896.1	113385	187328	107497	155090	145648	160819	153420	49943.1	112387	81249	98221.7	95015	85585.2	92359.2	72188.3	79749.6	33822.6	95035	88365	49907.9	255235	161737	108257	305330	164866	93145.6	121514	110901	163430	103862	87342.4	85630.9	104790	101710	62124
Tyr-Glu	Amino acid and its metabolites	Small Peptide	311.1	310.116	[M+H]+	C14H18N2O6	90450.1	97296.5	66685	93058.8	180120	138405	138405	116720	106710	114785	308670	106710	120055	318695	100040	93231.3	45010	65724.3	67677	100673	78360	180120	73355	72753.5	636425	358395	577840	1028705	403238	186424	211063	381145	609640	212936	195140	168440	138893	180120	129744
Tyr-Gly	Amino acid and its metabolites	Small Peptide	239.1	238.095	[M+H]+	C11H14N2O4	1.29577e+06	1.6559e+06	1.52557e+06	1.4248e+06	1.4365e+06	5.0671e+06	2.74101e+06	3.79252e+06	4.12465e+06	3.94934e+06	2.92152e+06	2.77751e+06	3.74923e+06	3.85395e+06	1.69889e+06	1.60377e+06	1.79108e+06	1.67967e+06	1.37098e+06	3.36218e+06	3.02368e+06	3.01303e+06	2.70646e+06	3.01866e+06	7.91148e+06	8.03786e+06	6.33442e+06	7.5927e+06	7.10394e+06	4.59095e+06	4.18303e+06	4.28204e+06	4.3112e+06	4.09969e+06	2.76418e+06	2.91603e+06	3.18731e+06	3.03228e+06	2.89827e+06
Tyr-His	Amino acid and its metabolites	Small Peptide	319.1	318.133	[M+H]+	C15H18N4O4	87433.2	99613.4	121180	87428.6	125053	139040	117367	118697	130091	161267	114196	110119	154004	165490	89285.9	115007	140668	129898	113850	124641	121677	159814	83666.1	114881	317103	284069	271040	276387	274277	257757	217359	189317	184479	232327	122854	152961	129895	120652	135612
Tyr-Leu	Amino acid and its metabolites	Small Peptide	295.2	294.158	[M+H]+	C15H22N2O4	160498	184567	139488	158129	186311	111711	106486	107040	114731	121167	180306	179572	196852	224060	217495	208561	246300	175710	193157	159072	118974	191485	114292	121776	850748	736619	773342	567578	671486	327776	266604	337131	316117	344575	270961	236961	253184	261898	239174
Tyr-Phe	Amino acid and its metabolites	Small Peptide	311.1	328.142	[M-H2O+H]+	C18H20N2O4	66210.7	68563.4	57575.5	54254.4	45995.6	57152.2	21486.8	58762.6	55477.4	20455.6	63478	59884.5	71345.5	83045.5	180120	171762	147698	173564	166636	133356	137560	153983	116131	122132	127219	117953	137114	125165	121992	95292.3	85010.4	74527.4	57160.8	60966.5	98272.7	89401.4	83269.7	92715.5	91719.7
Tyr-Pro	Amino acid and its metabolites	Small Peptide	279.1	278.127	[M+H]+	C14H18N2O4	965548	1.18844e+06	1.096e+06	1.09582e+06	1.04235e+06	2.23733e+06	1.50376e+06	1.73188e+06	2.25144e+06	1.82661e+06	1.81306e+06	1.66067e+06	2.18531e+06	2.37626e+06	677916	784529	664714	737357	639383	1.65639e+06	1.44343e+06	1.48788e+06	1.36848e+06	1.29821e+06	2.03668e+06	2.05773e+06	1.85142e+06	1.97581e+06	1.84954e+06	1.70211e+06	1.74324e+06	1.91836e+06	1.93747e+06	1.62369e+06	1.27654e+06	1.26914e+06	1.29004e+06	1.20438e+06	1.37744e+06
Tyr-Ser	Amino acid and its metabolites	Small Peptide	269.1	268.106	[M+H]+	C12H16N2O5	236604	190294	237850	199398	246993	425931	355060	343332	364838	386607	318695	375368	405059	467573	238148	323891	204901	239786	238213	308214	265304	368541	320446	273039	1.09638e+06	1.16019e+06	1.03692e+06	1.00738e+06	1.11612e+06	910777	870980	824700	859894	807406	452150	587241	570035	492631	504503
Tyr-Tyr	Amino acid and its metabolites	Small Peptide	345.1	344.137	[M+H]+	C18H20N2O5	6.39173e+06	7.61588e+06	6.98626e+06	6.50523e+06	7.30819e+06	8.68853e+06	7.51364e+06	8.42521e+06	8.39514e+06	9.27089e+06	7.05506e+06	6.12879e+06	7.4874e+06	7.55956e+06	7.62033e+06	7.30786e+06	8.15033e+06	7.66698e+06	7.35608e+06	8.01287e+06	6.65529e+06	7.3595e+06	6.47699e+06	6.83956e+06	1.24498e+07	1.27307e+07	1.28979e+07	1.3424e+07	1.26619e+07	9.56949e+06	9.83192e+06	1.03189e+07	9.57683e+06	9.51428e+06	6.33304e+06	7.38763e+06	7.67588e+06	7.9986e+06	7.55993e+06
Val-Ala	Amino acid and its metabolites	Small Peptide	187.1	188.116	[M-H]-	C8H16N2O3	4.57694e+08	4.74514e+08	4.61514e+08	471787590	466238723	3.59192e+08	3.59378e+08	3.65152e+08	366231795	3.93096e+08	3.06229e+08	2.54594e+08	4.72953e+08	2.76359e+08	4.53535e+08	4.47089e+08	4.59078e+08	4.64593e+08	4.58481e+08	2.60298e+08	2.29881e+08	2.54469e+08	4.70741e+08	2.29401e+08	4.17039e+08	4.13249e+08	4.21702e+08	4.34656e+08	4.34375e+08	2.74466e+08	2.8555e+08	2.91534e+08	2.99425e+08	2.84353e+08	4.47743e+08	4.40183e+08	4.38874e+08	4.48307e+08	4.47452e+08
Val-Arg	Amino acid and its metabolites	Small Peptide	274.2	273.18	[M+H]+	C11H23N5O3	91761.6	119823	133769	142771	96390.9	86752.3	45488.3	114795	28341.7	118276	297007	299464	289144	288032	166087	113678	210488	172518	120034	207006	160538	155281	162934	172500	487861	495034	522152	522005	486902	179483	212206	212746	185475	162540	236363	144726	216383	240314	213390
Val-Asn	Amino acid and its metabolites	Small Peptide	230.1	231.122	[M-H]-	C9H17N3O4	20202.7	59996.6	60697.5	33135.1	20005	21706.9	24658.4	18333.2	47745.8	39424.3	57595.2	31730	23340	55902.2	23340	25362.6	57996	58838	56536.4	64567.5	63990.4	45669.9	64758.4	47770.7	79410.3	84011	93458.4	89443.2	95785	53005.1	50855.9	50912.3	61789.6	55123.7	54734.6	69066.5	35434.4	50631.3	66966.3
Val-Asp	Amino acid and its metabolites	Small Peptide	231.1	232.106	[M-H]-	C9H16N2O5	63795.2	62855	56324.6	59997.8	60391.2	48345	32551.4	44341.6	41832.3	36098	20005	150312	30010	67769.6	140769	74849.4	106743	86700	78313.2	159969	52991.1	36675	46680	57498.7	256477	73253.3	130108	313605	146645	88949.2	93602.3	66097.1	73447.7	57291.1	53350	39643.6	55015	60799.5	51428
Val-Cys	Amino acid and its metabolites	Small Peptide	219.1	220.088	[M-H]-	C8H16N2O3S	55015	76690	63350	51680	90035	16675	12278.5	9276.27	9560.5	4632.25	29302.8	17227.4	26629.7	25005	20005	33340	61685	48345	18565.2	61022	83365	81695	100040	61685	16675	14527.3	30010	18539.3	23948	8340	3340	8578.21	16163.8	5005	36675	50015	34698	38345	30704.8
Val-Gln	Amino acid and its metabolites	Small Peptide	244.1	245.138	[M-H]-	C10H19N3O4	74865	36223.5	71882.5	34674.2	33904.7	44282.2	35544.1	38269.5	30010	38671.6	83241.7	84139.7	89284.4	98099.1	48345	46723.4	29280.4	43797.3	37542.4	64621.1	69591.6	87416.9	64783.8	78060.2	119904	136738	134528	127775	145231	83254.9	64272.5	63524.4	63826.7	48877	43913.2	55492.2	56528.1	46098.3	75232.9
Val-Gly	Amino acid and its metabolites	Small Peptide	173.1	174.1	[M-H]-	C7H14N2O3	418955	218957	171919	554415	532665	173445	276940	296980	184051	213658	497540	232175	510920	210654	365475	746960	561110	458447	248777	673260	320365	688330	143349	282931	549728	627000	452703	340044	351888	215908	216835	180760	162698	332060	211939	199178	215023	221364	216549
Val-His	Amino acid and its metabolites	Small Peptide	255.1	254.137	[M+H]+	C11H18N4O3	207184	182774	172020	167126	182584	241429	224483	209129	267420	234586	256377	169891	177638	208040	182547	203114	206206	229697	220590	469208	484454	694030	466372	495479	407327	343448	299705	336864	348209	287350	395738	168499	280523	228227	278571	250445	281018	326406	258299
Val-Hyp	Amino acid and its metabolites	Small Peptide	229.1	230.127	[M-H]-	C10H18N2O4	10005	20005	11670	14716.5	12312.4	21152.9	10582	15902	20005	13953.6	58350	21328.2	35010	35010	35010	20339.8	28340	31170.7	17756.8	36704.3	31700.3	78360	36675	46680	45010	61685	26483.2	45992.1	26717.7	41680	31675	35679.5	55015	24213.7	41680	22975.9	33340	31715.5	25010.4
Val-Ile	Amino acid and its metabolites	Small Peptide	231.2	230.163	[M+H]+	C11H22N2O3	115538	143009	129731	135073	139748	28264.7	44732.2	27120.8	37815.8	45780	123617	109678	114679	119544	121229	114329	133521	124576	129863	74631.8	60717.5	64985	78908.3	78862.4	550352	532034	567425	548135	490803	210469	232414	210700	188548	201299	146430	150456	173870	156098	160571
Val-Leu	Amino acid and its metabolites	Small Peptide	231.2	230.163	[M+H]+	C11H22N2O3	115538	143009	129731	135073	139748	28264.7	44732.2	27120.8	37815.8	45780	123617	109678	114679	119544	121229	114329	133521	124576	129863	74631.8	60717.5	64985	78908.3	78862.4	550352	532034	567425	548135	490803	210469	232414	210700	188548	201299	146430	150456	173870	156098	160571
Val-Thr	Amino acid and its metabolites	Small Peptide	217.1	218.127	[M-H]-	C9H18N2O4	9.89876e+07	1.02798e+08	102608986	105459260	1.00224e+08	8.2982e+07	8.73651e+07	8.54785e+07	9.09598e+07	9.22881e+07	8.72047e+07	9.74352e+07	9.60702e+07	1.05133e+08	9.10118e+07	8.43211e+07	9.105e+07	8.77692e+07	8.6429e+07	7.57834e+07	8.25544e+07	8.17065e+07	7.71922e+07	8.43301e+07	9.67619e+07	6.98826e+07	7.75106e+07	6.82391e+07	6.84882e+07	8.47351e+07	7.54163e+07	8.85902e+07	8.90079e+07	7.65628e+07	6.19884e+07	5.59942e+07	5.70838e+07	5.71382e+07	5.74924e+07
Val-Tyr	Amino acid and its metabolites	Small Peptide	281.2	280.142	[M+H]+	C14H20N2O4	154698	201601	180048	149017	156412	220531	170856	105286	226185	253107	186152	196672	234659	264027	190509	191373	169155	154056	144932	232482	152815	207613	185653	146531	690122	662324	659994	763225	663372	340997	350634	317796	317418	294184	188503	233413	213971	246106	224982
Val-Val	Amino acid and its metabolites	Small Peptide	215.1	216.15	[M-H]-	C10H20N2O3	631232	612581	455720	492760	476488	540650	424620	443313	456214	504414	459905	433147	469716	440797	323235	338383	341859	321916	392633	406464	339756	389862	336992	358281	394998	474252	354318	500875	380183	627852	685508	675849	622857	670963	490441	475826	450781	461259	463946
γ-Glu-Cys	Amino acid and its metabolites	Small Peptide	249.1	250.062	[M-H]-	C8H14N2O5S	74821.1	90921.8	90144.1	88288.1	107538	78334.6	58760.1	60259.6	76899.6	61399.1	131069	127160	143781	143648	161354	163740	144795	160357	138172	123520	148639	148854	150660	133697	72306	76439.7	50403.5	44911.6	56547.7	126395	115937	121125	82893.3	128077	98031.1	99674.8	129584	94489	113755
γ-Glu-Gln	Amino acid and its metabolites	Small Peptide	274.1	275.112	[M-H]-	C10H17N3O6	63988	80793.5	67765.7	76785.6	97928.2	121583	108790	117190	97104.8	120396	137590	144107	128343	139417	104325	112449	96311.3	111555	103313	131205	134376	108427	98371.4	112573	172934	177770	193371	191108	148064	126706	119772	144534	119341	137085	132218	159716	123574	127480	112935
γ-Glu-Lys	Amino acid and its metabolites	Small Peptide	276.2	275.148	[M+H]+	C11H21N3O5	205065	143410	131400	164201	170105	136134	108868	126246	86882.5	94604.3	133340	158450	213515	198475	252642	334320	342168	373786	263325	110911	148415	143410	126730	128395	300547	231731	216983	167645	299078	249419	318459	298650	469110	270153	249437	220357	235624	202262	221829
2-Hydroxyethanesulfonate	Organic acid and its derivatives	Sulfonic acids	125	125.999	[M-H]-	C2H6O4S	8.35053e+06	9.32689e+06	1.02956e+07	8.16527e+06	1.03002e+07	3.24531e+06	3.02585e+06	3.15631e+06	3.59741e+06	3.21183e+06	2.46794e+06	1.59616e+06	2.21162e+06	1.74549e+06	2.82443e+07	3.2065e+07	2.98705e+07	2.87925e+07	2.98526e+07	3.07067e+06	4243995	3.31256e+06	5338245	3.07146e+06	3.09508e+06	2.89107e+06	2.30028e+06	2.77808e+06	2.36546e+06	3.4524e+06	4.25901e+06	3.21035e+06	3.93649e+06	4.04361e+06	9.07392e+06	8.87474e+06	8.4582e+06	8.32603e+06	7.29651e+06
Guanidinoethyl Sulfonate	Organic acid and its derivatives	Sulfonic acids	168	167.036	[M+H]+	C3H9N3O3S	363432	345128	307946	338624	392074	644840	590053	706755	753891	737064	359005	397225	388669	408306	385717	321549	240251	246737	569475	324808	490956	513583	532665	579851	600855	605363	622640	621654	593503	1.07971e+06	871321	1.04503e+06	1.0689e+06	917687	569992	633141	606446	581606	624636
Methanesulfonic acid	Organic acid and its derivatives	Sulfonic acids	95	95.9881	[M-H]-	CH4O3S	1.67595e+07	1.73518e+07	1.72151e+07	1.65895e+07	1.59643e+07	1.2573e+07	1.21635e+07	1.13288e+07	1.32403e+07	1.4024e+07	2.26215e+07	2.15675e+07	2.18733e+07	2.47682e+07	2.56443e+07	2.29297e+07	2.6645e+07	2.77325e+07	2.3276e+07	2.89418e+07	3.15372e+07	2.94286e+07	2.83594e+07	2.99666e+07	2.2946e+07	2.28205e+07	2.55236e+07	2.96939e+07	2.3877e+07	1.85274e+07	1.69632e+07	1.79045e+07	1.7796e+07	1.67577e+07	2.02223e+07	2.05947e+07	1.98173e+07	1.92474e+07	2.10241e+07
Morpholine ethanesulfonic acid	Organic acid and its derivatives	Sulfonic acids	194	195.057	[M-H]-	C6H13NO4S	1.23123e+06	1.50713e+06	1.31868e+06	1.41962e+06	578908	1.0193e+06	1.02994e+06	399222	1.16092e+06	1.10754e+06	1.09543e+06	981276	1.05029e+06	1.20953e+06	1.59071e+06	1.63883e+06	1.74662e+06	1.70493e+06	1.50649e+06	2.01957e+06	1.91831e+06	2.08834e+06	1.87259e+06	1.80462e+06	1.27486e+06	1.23027e+06	1.33411e+06	1.39015e+06	1.41218e+06	1.31264e+06	1.23401e+06	1.23269e+06	1.20107e+06	1.20437e+06	1.27423e+06	1.1629e+06	1.22945e+06	1.2446e+06	1.24767e+06
N-2-hydroxyethylpiperazine-N''-2-ethanesulfonic acid	Organic acid and its derivatives	Sulfonic acids	237.1	238.099	[M-H]-	C8H18N2O4S	98971.2	161983	92929.2	132525	38345	41680	90280.9	38345	33340	93186.7	133451	102839	121271	117407	75025	208619	230386	192647	183409	324456	322473	295997	287178	296229	193470	188478	160667	195319	208594	188136	81695	177661	208260	148058	158327	138828	73355	150257	130736
p-Tolyl Sulfate	Organic acid and its derivatives	Sulfonic acids	187	188.014	[M-H]-	C7H8O4S	1.73997e+07	1.99441e+07	1.91919e+07	1.86443e+07	1.83517e+07	1.84929e+06	1.72016e+06	1.6509e+06	2.01562e+06	1.76955e+06	1.6421e+06	1.4962e+06	1.84185e+06	1.82507e+06	4.95019e+06	4.58947e+06	4.77578e+06	5.36351e+06	4.81976e+06	2.11611e+06	1.54374e+06	1.63916e+06	1.4953e+06	1.68834e+06	4.99521e+06	4.82743e+06	4.91674e+06	5.26147e+06	4.60645e+06	1.29642e+08	1.1684e+08	124037882	1.18783e+08	1.17081e+08	1.71543e+07	1.65936e+07	1.68579e+07	1.70737e+07	1.70892e+07
Taurine	Organic acid and its derivatives	Sulfonic acids	126	125.015	[M+H]+	C2H7NO3S	716863	625853	723142	689700	838781	1870545	1.42792e+06	1725395	1868855	1900940	651874	781369	796833	716832	1.7999e+06	2581530	1.41292e+06	2120680	1.63278e+06	903540	1.32933e+06	1.2018e+06	1.15984e+06	1.15037e+06	779089	691353	632139	635521	901629	2423790	2478045	2279775	1772635	2890720	1782760	1.36393e+06	1.19817e+06	1.07727e+06	1.19116e+06
Vanillic acid 4-O-sulfate	Organic acid and its derivatives	Sulfonic acids	247	247.999	[M-H]-	C8H8O7S	486998	468692	459204	473152	455141	254080	290140	264949	280020	236903	264571	278969	229375	253215	415870	452069	442603	422341	452620	338154	379806	358578	371171	352229	304043	283437	315679	340403	274687	307390	284961	282371	309722	341405	369631	353593	392151	387252	390160
2-Amino-3-phosphonopropionic acid	Organic acid and its derivatives	Phosphoric acids	170	169.014	[M+H]+	C3H8NO5P	4.30075e+06	4.12758e+06	4.50974e+06	4.16e+06	3.81074e+06	11390010	4.38478e+06	10886075	4.56988e+06	7826065	2.97687e+06	3.89678e+06	4.47147e+06	3.11114e+06	1.3582e+06	2.40148e+06	2.02546e+06	1.92191e+06	1.45194e+06	3.32822e+06	2.61692e+06	3.0893e+06	2.47501e+06	2.56683e+06	2.28171e+06	2.5535e+06	2.15424e+06	2.09735e+06	2.51955e+06	1.90866e+06	2.57965e+06	2.72199e+06	2.8837e+06	2.64743e+06	4.10412e+06	3.5105e+06	3.64706e+06	3.42349e+06	3.80186e+06
5-O-(1-carboxyvinyl)-3-phosphate	Organic acid and its derivatives	Phosphoric acids	323	324.025	[M-H]-	C10H13O10P	288661	353333	410998	276987	276656	150210	128357	245143	214267	231995	567614	482412	397666	454771	806879	799745	936425	957362	772707	322664	214712	241150	238080	240632	1.34855e+06	1.36862e+06	1.71985e+06	1.82719e+06	1.48699e+06	229515	305026	272490	243557	355689	584319	450337	455255	464275	420234
6-Phosphogluconic acid	Organic acid and its derivatives	Phosphoric acids	274.8	276.025	[M-H]-	C6H13O10P	40621.3	16675	11670	10005	5824.24	8490.24	18853.7	14820.3	20198.7	5823.76	6875.5	16675	6670	7079.45	25005	31844.7	28340	43345	66873	13340	15563.3	6670	17712.9	13340	42095.2	44135.4	52213	60426.5	40455.7	5094.97	21880.2	13304.9	6670	22177.2	32093.2	25827.9	39401	34530.3	39282
Carbamoyl phosphate	Organic acid and its derivatives	Phosphoric acids	140	140.983	[M-H]-	CH4NO5P	39366.3	48093.8	33537.8	36083.4	30990.9	48192.2	22347.4	52338.8	64130.5	32729.7	141656	121583	61096.8	128860	164350	188444	186728	162695	144802	88495.7	90299.1	101319	53047.7	41680	91097.4	93264.5	114775	113986	84175.6	18643.6	14642.5	16642.6	23340	28630.5	74420.8	94494.9	78142.7	57800.1	90147.5
Cis-ACCP	Organic acid and its derivatives	Phosphoric acids	221.1	222.077	[M-H]-	C7H15N2O4P	68355	90035	76381.6	73005	63350	76044.3	93370	62808.1	100040	91700	96705	57567	90035	60020	65020	96705	75025	76690	90035	141740	64967.6	129971	116720	52441.8	116720	83580.9	116720	119620	92834.2	87034.5	78360	100329	125060	81213.9	77526.2	68092.9	103375	84734.9	78349.2
Glycerol 3-Phosphate	Organic acid and its derivatives	Phosphoric acids	171.1	172.014	[M-H]-	C3H9O6P	350216	606828	617856	493813	445987	1.50231e+06	1.612e+06	1.7817e+06	1.72802e+06	1.61117e+06	1.31221e+06	1.15731e+06	1.10215e+06	1.01218e+06	822234	1.00202e+06	950595	821497	946439	658511	750667	854965	715197	789704	1.3174e+06	1.32397e+06	1.70639e+06	1.57316e+06	1.31382e+06	487061	681554	687015	443983	1.08583e+06	665097	947908	983411	994936	1.00803e+06
Inositol 1,3,4-trisphosphate	Organic acid and its derivatives	Phosphoric acids	421	419.962	[M+H]+	C6H15O15P3	1.13229e+07	1.29822e+07	1.10945e+07	1.07474e+07	1.06577e+07	9.1376e+06	1.0977e+07	1.04287e+07	5.6517e+06	6.67205e+06	8.50954e+06	9.68348e+06	1.02061e+07	9.59397e+06	7.26855e+06	8.67248e+06	9.09523e+06	1.08317e+07	7.19941e+06	8.75879e+06	8.34766e+06	7.47274e+06	7.13559e+06	8.90565e+06	6.92994e+06	7.3796e+06	6.54099e+06	7.14285e+06	7.22301e+06	7.80397e+06	6.85178e+06	7.82301e+06	7.29409e+06	6.85599e+06	1.19892e+07	7.84082e+06	6.85875e+06	7.26704e+06	6.89111e+06
Phosphonoacetic acid	Organic acid and its derivatives	Phosphoric acids	138.6	139.987	[M-H]-	C2H5O5P	115602	131899	149088	140776	125478	74868.9	72927.3	69525.7	63185.1	87097.3	76300.3	34418.5	83059.4	55625.7	48310	74436.5	62415.5	68815.7	47610.1	137227	107063	136005	97099	101309	86700	67196.7	39838.3	56839.9	51104.9	48081.6	59730.6	47223.2	83595	70289.6	98347.7	69368.1	61027.8	76073.8	56388.2
Triethyl-phosphate	Organic acid and its derivatives	Phosphoric acids	183.1	182.071	[M+H]+	C6H15O4P	541002	493342	456370	416547	456184	1.02429e+06	280242	274269	1.01819e+06	385827	873713	811966	563108	535635	633039	448081	467555	515217	716758	504993	362784	309709	423666	416331	637194	559431	432024	493434	1.53559e+06	329058	181703	273250	212146	205943	539821	400165	480267	439996	478192
(±)-Camphoric acid	Organic acid and its derivatives	Organic acid and Its derivatives	199.1	200.105	[M-H]-	C10H16O4	1.09932e+06	1.3914e+06	1.25232e+06	1.2025e+06	1.15324e+06	102127	126837	104055	188699	118938	593406	554563	565488	568132	1.19688e+06	1.13899e+06	1.23578e+06	1.26283e+06	1.24681e+06	1.62887e+06	1.57144e+06	1.95407e+06	1.32619e+06	1.36528e+06	492088	492896	610719	607534	503909	93810.8	132534	128860	120490	121379	667217	682328	689649	711145	668091
(R)-(-)-2-Phenylpropionic Acid	Organic acid and its derivatives	Organic acid and Its derivatives	149.1	150.068	[M-H]-	C9H10O2	493912	510237	452224	457565	465351	467504	442787	400936	452160	457315	1.10307e+06	994680	1.12467e+06	1.17925e+06	369877	360738	356834	361224	343427	543977	491483	541236	476452	488226	1.90617e+06	1.90404e+06	1.88527e+06	2.03453e+06	1.76776e+06	4.46047e+06	4.27711e+06	4.38152e+06	4.33276e+06	4.2194e+06	1.25782e+06	1.32861e+06	1.35191e+06	1.2711e+06	1.26294e+06
(R)-(-)-Mandelic acid	Organic acid and its derivatives	Organic acid and Its derivatives	151	152.047	[M-H]-	C8H8O3	138149	146895	159783	141206	164236	145418	141872	129027	127857	91410	266434	256166	341902	330436	224469	231680	251954	252525	237395	363705	350322	325495	329807	388094	326303	319026	313297	274101	311899	184359	172185	181727	179408	195333	245704	203681	239832	228801	217584
(R)-2-Hydroxy-3-phenylpropionic acid	Organic acid and its derivatives	Organic acid and Its derivatives	167	166.063	[M+H]+	C9H10O3	7.29028e+06	8.09676e+06	8.92168e+06	7.62445e+06	1.08192e+07	4.97422e+06	6.21491e+06	5.00317e+06	5.03616e+06	5.07811e+06	7036311	5.87846e+06	1.01992e+07	4.93399e+06	5.98501e+06	9.14553e+06	8.46585e+06	1.07137e+07	5.7324e+06	6.30528e+06	7.53215e+06	6.16462e+06	4.8906e+06	1.12479e+07	7.87272e+06	4.45233e+06	4.72293e+06	5.9741e+06	4.71705e+06	5.65591e+06	5.36164e+06	9.29753e+06	4.78791e+06	4.85467e+06	6.7138e+06	7.50775e+06	7.86477e+06	7.82133e+06	7.93666e+06
(R)-2-Hydroxybutyric acid	Organic acid and its derivatives	Organic acid and Its derivatives	103	104.1	[M-H]-	C4H8O3	9.52633e+06	1.13606e+07	1.04203e+07	1.05116e+07	1.11534e+07	4.75655e+06	4.52634e+06	4.68713e+06	5.32469e+06	5.36502e+06	1.06197e+07	9.35223e+06	1.02864e+07	1.07358e+07	1.62685e+07	1.55456e+07	1.72788e+07	1.77027e+07	1.55971e+07	1.80793e+07	1.66722e+07	1.64291e+07	1.51754e+07	1.53347e+07	5.43811e+06	5.00743e+06	5.43249e+06	5.82462e+06	5.17067e+06	8.00401e+06	7.41328e+06	8.08145e+06	7.73193e+06	7.31543e+06	9.02606e+06	9.00994e+06	8.80996e+06	9.09121e+06	8.95032e+06
(R)-3-Hydroxy-tetradecanoic acid	Organic acid and its derivatives	Organic acid and Its derivatives	243.2	244.204	[M-H]-	C14H28O3	402143	483913	369424	453485	414487	445667	564123	373487	416058	417966	508818	402942	501091	438461	427769	330025	476083	289468	467680	232929	317190	359309	570065	224095	567192	480008	567850	998861	648155	2.14541e+06	2.27646e+06	2.3426e+06	1.74578e+06	2.12398e+06	696558	696363	694688	705618	683421
(Rs)-Mevalonic Acid	Organic acid and its derivatives	Organic acid and Its derivatives	147.1	148.074	[M-H]-	C6H12O4	1.84197e+07	2.22073e+07	1.93044e+07	2.09594e+07	2.0273e+07	1.57715e+06	1.66954e+06	1.69054e+06	1.69917e+06	2.02001e+06	1.79386e+07	1.47811e+07	1.85025e+07	1.87929e+07	1.14451e+07	1.13002e+07	1.27743e+07	1.31904e+07	1.21544e+07	2.35552e+07	2.15573e+07	2.0343e+07	1.909e+07	2.00831e+07	1.4575e+07	1.5091e+07	1.3219e+07	1.52198e+07	1.3388e+07	1.00119e+06	957551	1.01545e+06	859460	856360	1.13247e+07	1.10709e+07	1.12072e+07	1.1594e+07	1.11943e+07
1,4-Cyclohexanedicarboxylic acid	Organic acid and its derivatives	Organic acid and Its derivatives	171.1	172.074	[M-H]-	C8H12O4	916500	1.02023e+06	864155	957327	965411	418813	401089	351064	341392	457204	701817	654003	654946	642124	624576	656209	751946	745444	683071	532548	573486	499415	598034	546784	412511	408930	430162	433589	432205	178916	240900	200257	220661	237017	572240	536961	550993	564331	589552
10-Hydroxy-2-Decenoic Acid	Organic acid and its derivatives	Organic acid and Its derivatives	185.1	186.126	[M-H]-	C10H18O3	124084	153411	162096	135655	118739	132223	85591.7	87369.4	95354.9	100078	72054.7	54042.9	66350.2	73260.7	49459.1	56220.9	52030.4	76218.1	74785.5	126577	107822	104051	112988	106212	76044	63561	81022.2	73733.7	61715.4	66348.9	65891.2	70067.2	79574.6	71041.6	84915.1	89724.8	92239.9	95826.7	105901
1-Aminocyclohexanecarboxylic acid	Organic acid and its derivatives	Organic acid and Its derivatives	144.1	143.095	[M+H]+	C7H13NO2	1.09927e+07	1.22913e+07	1.23583e+07	1.1051e+07	1.25214e+07	2.69761e+07	2.43753e+07	2.66356e+07	3.11921e+07	3.06142e+07	1.28398e+07	1.1188e+07	1.21178e+07	1.42833e+07	1.01844e+07	1.06216e+07	1.12108e+07	1.12875e+07	9.17841e+06	5.06124e+06	1.80306e+07	1.86222e+07	1.65526e+07	1.68639e+07	1.46269e+07	1.3109e+07	1.33803e+07	1.53298e+07	1.34983e+07	4.39307e+06	4.38651e+06	2.49762e+06	7.80545e+06	2.61481e+06	1.33224e+07	1.28879e+07	1.20786e+07	1.27039e+07	1.26005e+07
1-Aminocyclopropane-1-carboxylic acid	Organic acid and its derivatives	Organic acid and Its derivatives	102	101.048	[M+H]+	C4H7NO2	115738	96705	203302	133473	81695	85850.7	81679.5	120937	105470	48345	119188	232075	135070	164387	193218	182809	188625	204674	102954	129586	140065	186951	270413	134060	211830	255235	268590	486259	216835	82441.5	83365	121562	122218	41210.8	141740	131735	96705	131735	211161
1-Aminopentadecane	Organic acid and its derivatives	Organic acid and Its derivatives	228.3	227.261	[M+H]+	C15H33N	171941	171945	160210	121839	145561	158850	158179	154904	149830	139846	131935	144561	135661	136750	113082	169574	126588	145171	158802	132822	129962	127829	145765	146092	134663	125517	129706	123359	125584	132393	123737	130189	130145	138111	153413	158606	149655	112973	165921
1-Deoxyvaleric acid	Organic acid and its derivatives	Organic acid and Its derivatives	235.2	234.162	[M+H]+	C15H22O2	5.43284e+06	4.92823e+06	5.40357e+06	5.05418e+06	4.85036e+06	5.6018e+06	5.09938e+06	5.21488e+06	5.29929e+06	5.12391e+06	5.43475e+06	5.09526e+06	5.24766e+06	5.15968e+06	5.26491e+06	5.42271e+06	4.876e+06	5.8848e+06	5.46001e+06	5.29781e+06	5.56579e+06	5.07965e+06	5.25583e+06	5.48747e+06	5.2436e+06	5.60359e+06	5.25487e+06	5.35826e+06	5.28281e+06	5.3319e+06	5.19206e+06	5.54771e+06	5.35452e+06	5.02944e+06	5.46646e+06	5.56267e+06	5.746e+06	5.93919e+06	5.90908e+06
1-Naphthylacetic Acid	Organic acid and its derivatives	Organic acid and Its derivatives	185.1	186.068	[M-H]-	C12H10O2	280543	256062	262665	260799	250418	125898	151914	175130	177752	373717	230332	256975	280957	218676	430153	434068	465554	442937	371738	579242	537744	505242	497395	527393	246871	301710	255808	325748	479895	146232	146895	176377	161812	156859	286161	237527	336473	241489	295046
2,2-Dimethylglutaric acid	Organic acid and its derivatives	Organic acid and Its derivatives	159.1	160.17	[M-H]-	C7H12O4	2.25572e+06	2.42229e+06	2.15383e+06	2.10906e+06	2.06602e+06	314622	346422	352981	389645	365198	949511	913050	1.00377e+06	932289	1.4618e+06	1.35732e+06	1.73142e+06	1.95406e+06	1.53941e+06	3.96118e+06	3.67141e+06	4.12198e+06	3.95444e+06	3.80152e+06	615939	576650	624678	655212	654507	238056	234138	253767	306343	279934	1.16478e+06	1.17471e+06	1.18384e+06	1.13556e+06	1.21378e+06
2,2-Dimethylpentanoic acid	Organic acid and its derivatives	Organic acid and Its derivatives	129.1	130.099	[M-H]-	C7H14O2	1.252e+07	1.50794e+07	1.36743e+07	1.3659e+07	1.38876e+07	6.38339e+06	5.54726e+06	5.09948e+06	5.85167e+06	6.19918e+06	1.30443e+07	1.21076e+07	1.32635e+07	1.42985e+07	1.085e+07	1.14609e+07	1.21869e+07	1.1579e+07	1.11626e+07	2.88398e+07	2.60259e+07	2.65262e+07	2.4654e+07	2.45147e+07	5.98822e+06	5.81761e+06	6.43522e+06	7.37097e+06	6.46566e+06	2.37495e+06	2.19229e+06	2.54144e+06	2.2877e+06	2.32097e+06	9.77458e+06	9.94363e+06	1.00902e+07	9.67187e+06	9.6696e+06
2,3-Dihydroxybenzoic acid	Organic acid and its derivatives	Organic acid and Its derivatives	153	154.027	[M-H]-	C7H6O4	308739	377181	336072	333453	357874	44663.9	56872.4	126269	48245.1	134490	95917.1	126084	87231.7	115621	249834	219412	252437	237871	255149	285108	243013	319252	269121	263280	333972	241672	409216	390199	348654	160141	64209.3	53862.4	154409	135317	182831	192271	173897	161093	160848
2,4-Dihydroxy-6-pentylbenzoic acid	Organic acid and its derivatives	Organic acid and Its derivatives	223.1	224.105	[M-H]-	C12H16O4	217726	419192	356804	333251	619286	188269	196594	93822.4	227359	250925	372525	261058	279928	230401	423751	361714	577761	552869	518949	349031	339839	392465	355796	348877	452120	568516	365366	380198	367741	186259	201571	195354	103997	79090.1	243539	285442	344122	347955	333485
2,4-Hexadienoic acid	Organic acid and its derivatives	Organic acid and Its derivatives	113.1	112.052	[M+H]+	C6H8O2	240594	293521	280011	283217	272551	161602	161910	151715	157746	189859	416167	401031	390028	407319	333888	302595	349270	349049	351601	354053	328286	343099	336477	342584	322769	275881	268968	290329	271692	151655	151218	130893	121686	148706	253978	242479	257279	272264	288488
2,5-Furandicarboxylicacid	Organic acid and its derivatives	Organic acid and Its derivatives	155	156.006	[M-H]-	C6H4O5	25088.8	22553.2	265250	26907	62727.1	54640	22666.2	50476.6	29548.6	57680.2	56829.4	38190.7	54073.5	31126.6	58367.3	46654.3	49507.7	67240.1	62069	35427.1	49751	35330.4	208490	36951.5	65624	58398.1	35361.3	56951.4	37491.1	50015	85712.7	30908.2	52041.1	77149.9	64358.2	85726.8	51191.1	81286.6	55048
2,6-Diaminopimelic acid	Organic acid and its derivatives	Organic acid and Its derivatives	191.1	190.095	[M+H]+	C7H14N2O4	125232	187848	248555	226850	134472	28736.2	71690	26674.5	20005	80025	123390	95035	94426.9	102639	539360	428985	415610	331741	370853	120068	117183	97954.7	137558	143410	235391	190962	156001	156535	182825	137559	78685.7	130065	166602	141740	206820	286960	230190	168364	253565
2,6-Dimethoxybenzoic acid	Organic acid and its derivatives	Organic acid and Its derivatives	181.1	182.058	[M-H]-	C9H10O4	50636	60719.4	63166	55836.2	57584	55336.7	61054.9	58927.8	59740.8	51660.4	75829.1	77315.8	72745.3	71396.3	73409.7	78803.4	96402.4	83305.3	82453.5	91217.6	98735.7	92606.9	89550.1	93307.4	63622.6	70196.1	56754.8	56060.1	63538.7	85964.7	81297.8	75208.4	72428.5	79710.1	77052.6	64582.6	73749.7	74725.7	80902.5
2-amino-4-oxovaleric acid	Organic acid and its derivatives	Organic acid and Its derivatives	130.1	131.058	[M-H]-	C5H9NO3	1.53824e+06	1.53544e+06	1.58641e+06	1.54481e+06	1.58657e+06	1.2915e+06	1.1162e+06	1.23211e+06	1.31397e+06	1.31625e+06	1.21725e+06	1.0512e+06	1.25718e+06	1.26571e+06	1.7693e+06	1.91493e+06	1.95837e+06	1.87327e+06	1.8615e+06	1.66732e+06	1.50051e+06	1.5518e+06	1.44367e+06	1.38588e+06	2.24607e+06	2.20702e+06	2.15794e+06	2.48393e+06	2.36774e+06	2.03484e+06	2.05507e+06	2.14497e+06	2.09117e+06	2.03061e+06	1.55938e+06	1.5516e+06	1.51418e+06	1.51372e+06	1.43821e+06
2-ethyl-2-hydroxybutyric acid	Organic acid and its derivatives	Organic acid and Its derivatives	131.1	132.079	[M-H]-	C6H12O3	1.17489e+07	1.40356e+07	1.24331e+07	1.31082e+07	13243316	1.38756e+06	1.57018e+06	1.50767e+06	1.43625e+06	1.64445e+06	8.74649e+06	8.36993e+06	8.27738e+06	8.62188e+06	9.42921e+06	9.06639e+06	1.05936e+07	1.03736e+07	9.69023e+06	1.78834e+07	1.71051e+07	1.64904e+07	1.64578e+07	1.65551e+07	4.64208e+06	4.35172e+06	4.63503e+06	4.82943e+06	4.84901e+06	2.31737e+06	2.27982e+06	2.32769e+06	2.30104e+06	2.21172e+06	7.29384e+06	7.70183e+06	7.66485e+06	7.39966e+06	7.2877e+06
2-Furoic acid	Organic acid and its derivatives	Organic acid and Its derivatives	111	112.016	[M-H]-	C5H4O3	486959	571436	515479	507942	504255	216437	91321.6	111901	207070	124826	321927	311755	281043	266877	310156	299041	331609	297709	302382	389203	363097	361872	313464	310832	310759	280161	315542	292037	392292	119625	130065	143522	106970	91331.1	290781	276052	294906	289897	288808
2-Hydroxy-2-Methyl Butyric acid	Organic acid and its derivatives	Organic acid and Its derivatives	117	118.063	[M-H]-	C5H10O3	6.30164e+06	7.45357e+06	7.08184e+06	3.67897e+06	3.68711e+06	1.56108e+06	1.14309e+06	1.55013e+06	1.72004e+06	1.77682e+06	2.75439e+06	2.46599e+06	2.88215e+06	2.81175e+06	6.81438e+06	6.91151e+06	7.45124e+06	7.43644e+06	6.52278e+06	3.1059e+06	2.64661e+06	3.01074e+06	2.59592e+06	2.67769e+06	5.65904e+06	5.35417e+06	5.98986e+06	6.17852e+06	5.62288e+06	6.75842e+06	5.91144e+06	6.31807e+06	6.52465e+06	5.84031e+06	3.92435e+06	4.30237e+06	3.99247e+06	4.09196e+06	3.89051e+06
2-Hydroxy-3,5-dinitrobenzoic acid	Organic acid and its derivatives	Organic acid and Its derivatives	227	228.002	[M-H]-	C7H4N2O7	871302	1.13955e+06	646074	954139	1.01818e+06	518274	276456	537826	244473	236458	1.2801e+06	580615	1.22154e+06	1.3306e+06	1.2116e+06	1.25567e+06	1.45409e+06	1.483e+06	1.33871e+06	1.08305e+06	1.04289e+06	967890	1.01841e+06	661946	1.25323e+06	748039	786998	835878	761334	585331	605944	566786	582091	569664	1.04052e+06	921943	949680	1.03058e+06	943862
2-Hydroxy-3-Methyl Butanoic Acid	Organic acid and its derivatives	Organic acid and Its derivatives	117.1	118.063	[M-H]-	C5H10O3	6.2623e+06	4.07763e+06	3.76146e+06	3.64711e+06	3.56459e+06	1.13568e+06	1.10726e+06	1.02491e+06	1.21238e+06	1.17921e+06	2.41699e+06	2.35518e+06	2.54355e+06	2.84368e+06	6.50462e+06	6.38071e+06	6.76005e+06	6.80907e+06	6.47439e+06	2.80917e+06	2.77612e+06	2.56212e+06	2.55661e+06	2.64661e+06	5.4342e+06	5.26141e+06	5.63757e+06	6.26193e+06	5.49539e+06	6.2411e+06	5.61695e+06	6.08365e+06	6.2049e+06	5.68162e+06	3.83111e+06	3.95467e+06	3.76443e+06	3.91982e+06	3.86218e+06
2-Hydroxy-4-(methylthio)butyric acid	Organic acid and its derivatives	Organic acid and Its derivatives	151	150.035	[M+H]+	C5H10O3S	920523	1.01356e+06	946827	846609	892996	57847.5	82491.2	42064.1	45642.9	60874	679632	744803	726826	553900	796990	587460	681322	673450	785332	970339	1.00961e+06	890816	1.14033e+06	1.14521e+06	285053	243586	325958	268770	298309	67401.2	91106.3	69134.5	86946.4	62074.9	416970	440868	455051	448121	425712
2-Hydroxy-4-methylpentanoic acid	Organic acid and its derivatives	Organic acid and Its derivatives	131	132.079	[M-H]-	C6H12O3	3.78967e+06	4.35046e+06	4.3244e+06	3.96166e+06	3.6479e+06	7.6813e+06	2.19685e+06	2.49762e+06	8.26009e+06	2.27778e+06	6.88316e+06	6.56536e+06	8.05846e+06	7.94426e+06	8.12491e+06	7.98497e+06	8.4359e+06	7.87517e+06	6.18309e+06	5.19945e+06	5.16712e+06	5.05087e+06	4.01771e+06	4.93138e+06	2.04696e+07	1.94366e+07	2.11139e+07	2.20584e+07	2.02315e+07	1.32485e+07	1.21628e+07	1.23396e+07	1.29754e+07	12295950	4.94558e+06	5.22293e+06	5.04216e+06	4.73466e+06	4.51116e+06
2-Hydroxyadipic acid	Organic acid and its derivatives	Organic acid and Its derivatives	161	162.053	[M-H]-	C6H10O5	629674	763801	678326	678020	632328	217506	89090.7	202790	195054	305263	380499	367350	357361	350912	472376	359958	521154	499119	447020	657011	613888	682973	544295	562726	479234	436864	474986	534480	418009	240444	208091	232442	277994	186748	346728	391646	347059	405286	336409
2-Hydroxybutanoic Acid	Organic acid and its derivatives	Organic acid and Its derivatives	103	104.047	[M-H]-	C4H8O3	6.94455e+06	7.54432e+06	6.70917e+06	6.49575e+06	6.6503e+06	1.23869e+07	1.17755e+07	1.17898e+07	1.29086e+07	1.13724e+07	2.6577e+07	2.50227e+07	2.72514e+07	2.73695e+07	7.53213e+06	7.56487e+06	8.4895e+06	8.23359e+06	7.55666e+06	2.45577e+07	2.37294e+07	2.26467e+07	2.19045e+07	2.25381e+07	3.34119e+07	3.27084e+07	3.00736e+07	3.28613e+07	3.31213e+07	7.09469e+06	6.4786e+06	7.28328e+06	6.04327e+06	5.85134e+06	1.37082e+07	1.36061e+07	1.36044e+07	1.40938e+07	1.3788e+07
2-Hydroxycaprylic acid	Organic acid and its derivatives	Organic acid and Its derivatives	159	160.11	[M-H]-	C8H16O3	8.69282e+06	9.42315e+06	8.80307e+06	8.55692e+06	8.76794e+06	5.35985e+06	5.29854e+06	5.30687e+06	5.59478e+06	6.67532e+06	6.65301e+06	5.78709e+06	5.93176e+06	5.9886e+06	5.05947e+06	4.31509e+06	4.73549e+06	4.16157e+06	4.14187e+06	1.96519e+07	1.83655e+07	1.81778e+07	1.7164e+07	1.57678e+07	3.61226e+06	3.317e+06	3.91538e+06	4.40378e+06	3.66604e+06	3.04752e+06	3.35922e+06	3.4224e+06	3.12678e+06	2.74152e+06	5.72492e+06	5.90343e+06	5.44752e+06	5.6791e+06	5.79934e+06
2-Hydroxyglutaric acid	Organic acid and its derivatives	Organic acid and Its derivatives	147	148.037	[M-H]-	C5H8O5	609180	1021990	1142905	586205	500225	294176	263030	332165	321361	334480	361623	557760	532665	327647	899505	437181	541934	815665	484163	555698	541613	507340	457998	783825	404345	391606	416309	452584	658190	230506	271186	348765	459810	254887	413683	424689	324468	395844	517610
2-Hydroxyhexanoic acid	Organic acid and its derivatives	Organic acid and Its derivatives	131.1	132.079	[M-H]-	C6H12O3	3.78967e+06	4.35046e+06	4.3244e+06	3.96166e+06	3.6479e+06	7.6813e+06	2.19685e+06	2.49762e+06	8.26009e+06	2.27778e+06	6.88316e+06	6.56536e+06	8.05846e+06	7.94426e+06	8.12491e+06	7.98497e+06	8.4359e+06	7.87517e+06	6.18309e+06	5.19945e+06	5.16712e+06	5.05087e+06	4.01771e+06	4.93138e+06	2.04696e+07	1.94366e+07	2.11139e+07	2.20584e+07	2.02315e+07	1.32485e+07	1.21628e+07	1.23396e+07	1.29754e+07	12295950	4.94558e+06	5.22293e+06	5.04216e+06	4.73466e+06	4.51116e+06
2-Hydroxyisocaproic Acid	Organic acid and its derivatives	Organic acid and Its derivatives	131.1	132.079	[M-H]-	C6H12O3	3.78967e+06	4.35046e+06	4.3244e+06	3.96166e+06	3.6479e+06	7.6813e+06	2.19685e+06	2.49762e+06	8.26009e+06	2.27778e+06	6.88316e+06	6.56536e+06	8.05846e+06	7.94426e+06	8.12491e+06	7.98497e+06	8.4359e+06	7.87517e+06	6.18309e+06	5.19945e+06	5.16712e+06	5.05087e+06	4.01771e+06	4.93138e+06	2.04696e+07	1.94366e+07	2.11139e+07	2.20584e+07	2.02315e+07	1.32485e+07	1.21628e+07	1.23396e+07	1.29754e+07	12295950	4.94558e+06	5.22293e+06	5.04216e+06	4.73466e+06	4.51116e+06
2-Hydroxymyristic acid	Organic acid and its derivatives	Organic acid and Its derivatives	245.2	244.204	[M+H]+	C14H28O3	184499	161422	166591	164596	196143	198459	317746	235345	186944	204606	326129	222533	263215	233120	196309	193918	205994	182034	343832	131246	115377	127710	100654	102802	211500	180703	242003	393766	233018	167878	161655	198801	175305	170203	176700	212038	196143	197007	189246
2-hydroxyphenylacetic acid	Organic acid and its derivatives	Organic acid and Its derivatives	151	152.047	[M-H]-	C8H8O3	990168	1132400	1.05319e+06	965575	962839	134520	143596	139748	147358	159128	394183	352620	384367	398909	330360	323217	356684	328612	319620	438418	381068	400145	372270	375467	440424	421895	452894	494613	425756	1.0349e+06	958557	1.072e+06	1.04065e+06	1.03592e+06	650461	672790	596719	644639	609106
2-Isopropylmalate	Organic acid and its derivatives	Organic acid and Its derivatives	175.1	176.068	[M-H]-	C7H12O5	518450	612502	540316	554669	571219	50508.2	57171.9	52097.8	55274.7	66929.3	317073	77226.5	296483	316558	100719	286196	354089	342805	311729	813498	730697	781698	773915	752324	163796	162622	209667	213510	208660	151172	163662	179559	163253	155008	265915	281638	305518	284249	278165
2-methyl citric acid	Organic acid and its derivatives	Organic acid and Its derivatives	205	206.043	[M-H]-	C7H10O7	669018	818106	739028	598678	775713	141331	144786	257283	217103	317885	722836	631156	647614	706081	504057	589720	699907	704641	626579	879454	543926	831754	690782	598820	848310	943191	986977	1.02471e+06	745494	171781	291592	163594	210369	161504	533314	517785	562691	535817	522309
2-Methylglutaric Acid	Organic acid and its derivatives	Organic acid and Its derivatives	145	146.058	[M-H]-	C6H10O4	1.09932e+07	1.31084e+07	1.19522e+07	1.19421e+07	1.01819e+07	3.06805e+06	3.06635e+06	3.24762e+06	2.99843e+06	3.45761e+06	1.16509e+07	1.11024e+07	1.066e+07	1.09353e+07	1.77985e+07	1.76701e+07	2.01732e+07	2.13607e+07	1.86534e+07	1.88084e+07	1.74761e+07	1.78901e+07	1.66501e+07	1.77907e+07	8.08109e+06	7.61183e+06	9.21826e+06	9.06412e+06	8.95253e+06	3.0008e+06	2.98763e+06	3.38769e+06	3.58787e+06	2.96382e+06	9.52109e+06	9.57756e+06	9.58566e+06	9.5491e+06	1.0161e+07
2-Methylhexanoic acid	Organic acid and its derivatives	Organic acid and Its derivatives	129.1	130.099	[M-H]-	C7H14O2	1.252e+07	1.50794e+07	1.36743e+07	1.3659e+07	1.38876e+07	6.38339e+06	5.54726e+06	5.09948e+06	5.85167e+06	6.19918e+06	1.30443e+07	1.21076e+07	1.32635e+07	1.42985e+07	1.085e+07	1.14609e+07	1.21869e+07	1.1579e+07	1.11626e+07	2.88398e+07	2.60259e+07	2.65262e+07	2.4654e+07	2.45147e+07	5.98822e+06	5.81761e+06	6.43522e+06	7.37097e+06	6.46566e+06	2.37495e+06	2.19229e+06	2.54144e+06	2.2877e+06	2.32097e+06	9.77458e+06	9.94363e+06	1.00902e+07	9.67187e+06	9.6696e+06
2-Methyllactic acid	Organic acid and its derivatives	Organic acid and Its derivatives	103	104.1	[M-H]-	C4H8O3	9.52633e+06	1.13606e+07	1.04203e+07	1.05116e+07	1.11534e+07	4.75655e+06	4.52634e+06	4.68713e+06	5.32469e+06	5.36502e+06	1.06197e+07	9.35223e+06	1.02864e+07	1.07358e+07	1.62685e+07	1.55456e+07	1.72788e+07	1.77027e+07	1.55971e+07	1.80793e+07	1.66722e+07	1.64291e+07	1.51754e+07	1.53347e+07	5.43811e+06	5.00743e+06	5.43249e+06	5.82462e+06	5.17067e+06	8.00401e+06	7.41328e+06	8.08145e+06	7.73193e+06	7.31543e+06	9.02606e+06	9.00994e+06	8.80996e+06	9.09121e+06	8.95032e+06
2-Methylsuccinic Acid	Organic acid and its derivatives	Organic acid and Its derivatives	131	132.042	[M-H]-	C5H8O4	1.15801e+06	1.24953e+06	1.4131e+06	1.18974e+06	1.09233e+06	2.00247e+06	1.79249e+06	2.40389e+06	2.39493e+06	2.56913e+06	656803	569263	730697	605502	793398	748930	857726	883698	753402	1.0056e+06	923243	954166	880597	953948	821961	722987	800290	853131	818006	970851	990119	1.26638e+06	1.18465e+06	1.14147e+06	956484	872274	1.00087e+06	975094	1.01432e+06
2-Naphthoic acid	Organic acid and its derivatives	Organic acid and Its derivatives	171	172.052	[M-H]-	C11H8O2	1.41156e+06	1.61872e+06	1.53517e+06	1.53633e+06	1.716e+06	598330	608612	604346	602674	642318	1.33082e+06	1.26e+06	1.22927e+06	1.08594e+06	1.4052e+06	1.33972e+06	1.48178e+06	1.43057e+06	1.37306e+06	2.16506e+06	1.95303e+06	2.28402e+06	2.14041e+06	1.92418e+06	925506	871260	784913	921987	755136	466536	482750	482981	525786	524959	1.08653e+06	1.08929e+06	1.14686e+06	1.10558e+06	992760
2-Octenoic acid	Organic acid and its derivatives	Organic acid and Its derivatives	141	142.099	[M-H]-	C8H14O2	120404	101547	122642	125038	123049	61457	102080	94536.7	107980	71591.2	80290.1	90328.1	116884	94233.8	117452	102037	109974	110057	103809	207075	193767	199763	192817	186768	52870.8	99277.6	89021.6	44488.9	48286.3	118713	100202	24924.3	108382	95643.5	91430.4	90841.9	74275.8	89660.9	80505.2
2-Oxohexanoic acid	Organic acid and its derivatives	Organic acid and Its derivatives	129.1	130.063	[M-H]-	C6H10O3	165068	220337	192252	189338	196895	16639.8	15921.9	20560.7	16277.4	17552.3	110267	101112	105363	109607	103713	98847.8	107845	112314	110173	210988	212686	198135	205742	196406	75168.7	68057.3	76997.7	84316.6	81386.3	17244.3	13814.8	10468.6	8624.61	10355.2	93198.8	99719	84004	107569	98887.6
2-Oxovaleric Acid	Organic acid and its derivatives	Organic acid and Its derivatives	115	116.047	[M-H]-	C5H8O3	149360	186974	164242	167241	149240	35257.9	27984.9	33103	45792.1	35678.8	137323	116790	124712	131815	120710	110355	140566	136963	118288	201194	136065	170026	179452	180551	96547.2	91290	88312.4	92158.1	95750.3	47970.9	34738.2	46659.1	36005.8	35256.6	85155.2	93955	89551.4	100212	92754.4
2-Phenylbutyric acid	Organic acid and its derivatives	Organic acid and Its derivatives	163.1	164.084	[M-H]-	C10H12O2	216973	196506	188742	173428	189045	263252	344442	246774	277764	297345	253194	190570	214412	222211	233190	217026	172944	152531	187164	221845	244665	255574	152266	174627	213359	213093	210987	216535	221605	213919	206918	196618	182652	211303	180922	180464	206549	194135	193649
2-Phenylpropionic acid	Organic acid and its derivatives	Organic acid and Its derivatives	151.1	150.068	[M+H]+	C9H10O2	1.44755e+06	1.63943e+06	1.59082e+06	1.44108e+06	1.38769e+06	475264	540957	521352	544113	664489	1.57631e+06	1.43804e+06	1.42391e+06	1.51779e+06	1.165e+06	1.34724e+06	1.44803e+06	1.60549e+06	1.43607e+06	1.77714e+06	1.54573e+06	1.61433e+06	1.69842e+06	1.71768e+06	733097	768339	865808	872652	740769	451352	433214	457429	447891	454183	1.17567e+06	1.10566e+06	1.14438e+06	1.10164e+06	1.14193e+06
3-(3,4,5-trimethoxyphenyl)propionic acid	Organic acid and its derivatives	Organic acid and Its derivatives	241.1	240.1	[M+H]+	C12H16O5	334546	431612	400830	376300	382043	91727.9	81296.9	121636	131455	90109.4	339300	348892	319455	331302	330730	371053	381120	364638	383801	289669	355744	270453	277381	350411	241612	252972	308199	307580	226685	113151	149037	140568	145983	188860	276209	255584	266448	367805	260510
3-(3-Hydroxyphenyl)Propionate Acid	Organic acid and its derivatives	Organic acid and Its derivatives	165.1	166.063	[M-H]-	C9H10O3	47019.4	40769.3	37743.8	42617.3	35738.2	14394	18638.5	20129.2	16587.2	13767.2	68574.3	68487.8	80759.4	74107.9	39580.4	34149.1	43714.8	51487.6	38823.3	78340.3	62602.9	65922.2	59300.3	55774.1	71952.1	67556.6	79546.9	73795.7	77029.2	81428.1	81371.6	73339.8	80510.1	79077.1	62339.1	70700.3	73375.3	62925.3	65615.7
3-(4-Fluorobenzoyl)propionic acid	Organic acid and its derivatives	Organic acid and Its derivatives	197.1	196.054	[M+H]+	C10H9FO3	483359	552578	503914	527479	530161	99179.5	88459.2	124286	78208.4	114225	249073	269401	321357	308946	292894	354079	330036	492940	318991	711417	682820	691736	673092	807120	213547	141796	174849	212985	199322	120192	23991.2	56284	64828.3	83946.3	288589	289403	261710	286062	299902
3-(4-Hydroxyphenyl)-1-propanol	Organic acid and its derivatives	Organic acid and Its derivatives	151.1	152.084	[M-H]-	C9H12O2	38316.5	40976.5	38299.5	35876.5	36142.9	6020.89	5456.49	5827.01	4895.07	7561.72	13705.4	16731.4	17395.9	15217.7	14088.9	10544.9	16776.9	13911.6	9426.69	21154	14687.8	16505.7	15029.6	16205.5	18225.4	17623.8	19670.2	18031.8	11244.2	38924.1	40021.9	39237.5	40332.9	42397.7	22224.7	28225.4	21082	26881.2	28724
3,3-Dimethylglutaric acid	Organic acid and its derivatives	Organic acid and Its derivatives	159	160.17	[M-H]-	C7H12O4	2.92037e+07	3.30543e+07	2.93823e+07	2.99359e+07	2.86138e+07	6.41985e+06	6.49879e+06	7.03541e+06	6.28694e+06	7.3318e+06	2.65798e+07	2.5238e+07	2.52658e+07	2.48331e+07	2.35651e+07	2.38302e+07	2.74054e+07	2.8471e+07	2.53154e+07	3.07076e+07	2.93677e+07	2.82025e+07	2.87691e+07	3.01626e+07	1.90421e+07	1.91095e+07	2.09617e+07	2.16606e+07	2.07519e+07	7.26337e+06	7.42444e+06	7.81609e+06	7.90714e+06	7.61055e+06	1.93697e+07	1.89979e+07	1.92728e+07	1.91777e+07	1.96012e+07
3,4,5-Trimethoxycinnamic Acid	Organic acid and its derivatives	Organic acid and Its derivatives	239.1	238.084	[M+H]+	C12H14O5	314968	355802	336953	324578	324561	18473.5	121653	42382.9	78361.5	90727.7	245589	246883	77041.7	137748	622551	626850	692129	683244	665544	255272	69371.3	258319	274627	173512	685399	664000	615701	648359	691643	341332	360635	387849	387069	366037	325651	345275	396701	369229	341201
3,5-Dihydroxybenzoic acid	Organic acid and its derivatives	Organic acid and Its derivatives	153	154.027	[M-H]-	C7H6O4	308739	377181	336072	333453	357874	44663.9	56872.4	126269	48245.1	134490	95917.1	126084	87231.7	115621	249834	219412	252437	237871	255149	285108	243013	319252	269121	263280	333972	241672	409216	390199	348654	160141	64209.3	53862.4	154409	135317	182831	192271	173897	161093	160848
3,5-Dimethoxy-4-Hydroxycinnamic Acid	Organic acid and its derivatives	Organic acid and Its derivatives	223.1	224.069	[M-H]-	C11H12O5	120887	130473	141608	121274	122548	85860.4	113617	102873	60984.9	82530.2	202805	335836	312941	215401	204898	211266	186622	203144	198245	60792.5	67064.7	53479.2	69090.7	53232.6	189093	207664	176246	159303	188563	56793.1	70631.3	66048.7	86467.1	64378.7	161320	147759	132927	170221	179165
3-Amino-5-hydroxybenzoic acid	Organic acid and its derivatives	Organic acid and Its derivatives	152	153.043	[M-H]-	C7H7NO3	819020	988425	788850	798905	988425	589555	679960	606295	520955	803935	550866	582884	532040	757010	1169790	1474265	1649505	1348020	1491105	2200205	1319420	2073320	1514685	840169	348855	345244	250472	281526	358854	901528	1075720	1.114e+06	1580390	1523105	944795	762040	850870	981710	732648
3-Carboxypropyltrimethylammonium	Organic acid and its derivatives	Organic acid and Its derivatives	146.1	145.11	[M+H]+	C7H15NO2	1.13101e+07	1.37199e+07	1.28576e+07	1.14243e+07	1.13618e+07	1.25368e+07	8.47979e+06	1.17533e+07	9.42858e+06	1.14087e+07	1.36823e+07	8.21402e+06	1.29795e+07	1.16794e+07	1.19712e+07	1.53209e+07	1.42237e+07	1.44335e+07	1.19674e+07	4.29456e+07	3.40113e+07	4.63401e+07	3.072e+07	3.10036e+07	6.82688e+06	6.18344e+06	6.98455e+06	8.40621e+06	6.15837e+06	1.07774e+07	1.06101e+07	1.229e+07	1.33413e+07	1.05463e+07	1.34074e+07	1.15541e+07	1.12282e+07	1.17244e+07	1.2386e+07
3-Guanidinopropionic acid	Organic acid and its derivatives	Organic acid and Its derivatives	132.1	131.069	[M+H]+	C4H9N3O2	615494	730072	687829	609275	1344655	1430485	605313	1250470	650535	1237020	1000170	895478	1.25611e+06	838903	751281	1437220	956052	1.04216e+06	794778	1.26212e+06	1.13381e+06	2472960	1.14711e+06	1.03308e+06	691887	1112670	773689	700610	1.09599e+06	677508	719885	1221890	1158025	961575	902546	696591	702278	704206	824279
3-Hydroxy-2-methylbutanoic acid	Organic acid and its derivatives	Organic acid and Its derivatives	117.1	118.13	[M-H]-	C5H10O3	517745	584363	417547	606206	558845	331646	402668	434365	433162	346840	430028	339167	345359	450280	358690	374134	430369	375955	363034	332387	299450	400249	356102	376508	542762	637260	470150	656375	652558	442776	450895	572741	565277	565396	467520	447070	479688	474774	433244
3-Hydroxy-3-Methyl Butyric Acid	Organic acid and its derivatives	Organic acid and Its derivatives	117.1	118.063	[M-H]-	C5H10O3	2.49363e+06	2.94597e+06	2.61305e+06	3.1792e+06	2.65107e+06	5.76043e+06	5.28864e+06	5.37335e+06	6.35557e+06	6.69539e+06	3.57639e+06	3.19951e+06	5.12811e+06	4.30622e+06	4.00467e+06	3.85529e+06	3.57311e+06	3.48296e+06	3.00267e+06	7.1803e+06	6.80351e+06	6.26562e+06	5.51293e+06	6.36265e+06	4.28629e+06	4.11276e+06	3.94979e+06	5.37294e+06	4.72716e+06	4.93445e+06	4.66266e+06	4.07855e+06	3.6888e+06	4.54286e+06	4.14149e+06	3.83172e+06	3.94825e+06	4.22784e+06	4.1072e+06
3-Hydroxybutanoic acid	Organic acid and its derivatives	Organic acid and Its derivatives	103	104.047	[M-H]-	C4H8O3	6.94455e+06	7.54432e+06	6.70917e+06	6.49575e+06	6.6503e+06	1.23869e+07	1.17755e+07	1.17898e+07	1.29086e+07	1.13724e+07	2.6577e+07	2.50227e+07	2.72514e+07	2.73695e+07	7.53213e+06	7.56487e+06	8.4895e+06	8.23359e+06	7.55666e+06	2.45577e+07	2.37294e+07	2.26467e+07	2.19045e+07	2.25381e+07	3.34119e+07	3.27084e+07	3.00736e+07	3.28613e+07	3.31213e+07	7.09469e+06	6.4786e+06	7.28328e+06	6.04327e+06	5.85134e+06	1.37082e+07	1.36061e+07	1.36044e+07	1.40938e+07	1.3788e+07
3-Hydroxycinnamic acid	Organic acid and its derivatives	Organic acid and Its derivatives	163	164.047	[M-H]-	C9H8O3	101471	145676	114391	103887	124522	67583.5	67151.3	72457.5	67918.2	59712.3	132969	72697.5	139598	127765	115029	115382	109833	107099	105100	138292	138162	147966	146530	135379	115127	109435	95271.2	110626	100186	70905.1	80521.4	87933.7	72271.9	86604.9	102680	112433	116835	93944.7	102940
3-Hydroxyglutaric acid	Organic acid and its derivatives	Organic acid and Its derivatives	147	148.037	[M-H]-	C5H8O5	609180	1021990	1142905	586205	500225	294176	263030	332165	321361	334480	361623	557760	532665	327647	899505	437181	541934	815665	484163	555698	541613	507340	457998	783825	404345	391606	416309	452584	658190	230506	271186	348765	459810	254887	413683	424689	324468	395844	517610
3-Hydroxyphenylacetic acid	Organic acid and its derivatives	Organic acid and Its derivatives	151	152.047	[M-H]-	C8H8O3	977022	1.13488e+06	1.08655e+06	961700	1.00086e+06	717590	596164	589644	676017	515576	860268	754183	922276	1.03656e+06	1.0218e+06	1.01888e+06	1.01714e+06	1.06353e+06	914091	779325	705997	675853	643708	647838	2.429e+06	2.5721e+06	2.68367e+06	2.66868e+06	2.55014e+06	1.58238e+06	1.50854e+06	1.49031e+06	1.56651e+06	1.555e+06	1.07049e+06	1.04068e+06	1.02109e+06	1.05671e+06	983792
3-Hydroxypropanoic Acid	Organic acid and its derivatives	Organic acid and Its derivatives	89	90.032	[M-H]-	C3H6O3	245215	171540	205155	213500	271930	59968.8	75025	65020	46431.8	60020	261910	133366	285290	178431	1.2468e+06	1998935	2303485	1.33814e+06	1958380	265250	147788	320365	156299	118172	190137	185061	164749	189296	157137	139331	191811	146940	221134	197895	306292	321098	383071	364181	248457
3-Indoleacrylic acid	Organic acid and its derivatives	Organic acid and Its derivatives	186.1	187.063	[M-H]-	C11H9NO2	38039.5	58982.1	57498	52526.4	57404.4	65505.9	77627.8	66561.9	93110.8	76411	69200.1	62023.3	70184.1	76410.5	44463.8	54111.9	46863.5	55370.2	52210.4	64200.8	45170.8	58224.7	53799.4	55717.5	57057.6	53331.6	62222	70276.1	58837.8	47709.1	49451.5	47814.6	56242.4	55400.2	58610.9	55878	57714.9	53291.5	47024.9
3-Methoxybenzoic acid	Organic acid and its derivatives	Organic acid and Its derivatives	151	152.047	[M-H]-	C8H8O3	107924	102660	103412	102783	89123	83152.2	84147.4	66674.5	103247	94697.3	95667.2	87651.4	120702	120517	75788.1	75097	170957	71972.1	56689.7	262275	116625	91864.2	116219	104889	91853.7	85317.6	86737.3	126883	115896	105453	82080	88196.5	64017	104813	117372	118596	121007	124271	106951
3-Methoxyphenylacetic acid	Organic acid and its derivatives	Organic acid and Its derivatives	167.1	166.063	[M+H]+	C9H10O3	1.13963e+06	1.52466e+06	1.2837e+06	1.26315e+06	1.19782e+06	410805	586076	406209	554863	622512	1.0101e+06	944100	1.12087e+06	1.02795e+06	1.18185e+06	1.36269e+06	1.31659e+06	1.43608e+06	1.07383e+06	1.85907e+06	1.7562e+06	1.80069e+06	1.62959e+06	1.84555e+06	1.02897e+06	1.09991e+06	989072	1.14748e+06	1.00802e+06	498203	506412	491067	463015	447724	1.08453e+06	993534	990459	912188	934669
3-methyl-4-pentenoic acid	Organic acid and its derivatives	Organic acid and Its derivatives	115.1	114.068	[M+H]+	C6H10O2	246143	263357	279643	179986	199297	85737.7	64780.5	82284.7	106383	80828	287434	177794	258574	188842	170604	190343	285932	196445	154546	214765	192006	275073	189359	208230	215979	124519	127638	157713	228432	127292	110271	61276.2	137241	141855	214719	195255	108945	239569	217568
3-Methyladipic acid	Organic acid and its derivatives	Organic acid and Its derivatives	159.1	160.074	[M-H]-	C7H12O4	2.25572e+06	2.42229e+06	2.15383e+06	2.10906e+06	2.06602e+06	314622	346422	352981	389645	365198	949511	913050	1.00377e+06	932289	1.4618e+06	1.35732e+06	1.73142e+06	1.95406e+06	1.53941e+06	3.96118e+06	3.67141e+06	4.12198e+06	3.95444e+06	3.80152e+06	615939	576650	624678	655212	654507	238056	234138	253767	306343	279934	1.16478e+06	1.17471e+06	1.18384e+06	1.13556e+06	1.21378e+06
3-Methylcrotonyl Glycine	Organic acid and its derivatives	Organic acid and Its derivatives	156.1	157.074	[M-H]-	C7H11NO3	112935	123758	112306	106629	106521	401361	411598	349781	400760	345311	11075.1	10173.6	6529.93	17510	32792.8	40442.1	35532.8	35598.3	34556.8	910015	841489	814893	835177	826349	12400.7	11211.4	13829.6	12385.9	13295.6	100878	95375	96087.2	84328.5	101361	174719	182460	193923	182626	196840
3-Methylglutaric acid	Organic acid and its derivatives	Organic acid and Its derivatives	145.1	146.058	[M-H]-	C6H10O4	774857	910285	835291	758755	733061	207702	221291	239099	310752	251844	571249	550599	662438	515056	570929	548583	626891	666301	606266	737008	712199	794901	756050	799265	310273	315798	347198	438514	399878	186391	229920	206956	203162	220417	406987	424970	478184	439702	454575
3-Oxostearic acid	Organic acid and its derivatives	Organic acid and Its derivatives	297.2	298.251	[M-H]-	C18H34O3	167982	211240	139022	229987	179320	231882	228409	158135	171439	160613	180061	634792	186429	622482	205167	125111	263786	129078	294841	117241	132454	151275	85001.9	86161.7	162393	155882	190073	472275	242256	95407.5	236836	111593	167444	190407	180002	143864	175116	179806	185133
3-phenylbutyric acid	Organic acid and its derivatives	Organic acid and Its derivatives	165.1	164.084	[M+H]+	C10H12O2	1.06148e+06	1.20366e+06	1.05113e+06	999763	1.13048e+06	849121	813939	884018	883691	916334	1.25974e+06	1.10175e+06	1.4023e+06	1.36164e+06	1.21931e+06	1.26996e+06	1.24811e+06	1.17073e+06	1.1788e+06	840676	992475	719484	646481	865578	1.14441e+06	969411	1.16273e+06	1.13257e+06	1.21558e+06	620232	784240	722256	659560	597644	891982	810981	772196	908028	936439
3-Ureidopropionate	Organic acid and its derivatives	Organic acid and Its derivatives	131	132.054	[M-H]-	C4H8N2O3	1.15801e+06	1.24953e+06	1.4131e+06	1.18974e+06	1.09233e+06	2.00247e+06	1.79249e+06	2.40389e+06	2.39493e+06	2.56913e+06	656803	569263	730697	605502	793398	748930	857726	883698	753402	1.0056e+06	923243	954166	880597	953948	821961	722987	800290	853131	818006	970851	990119	1.26638e+06	1.18465e+06	1.14147e+06	956484	872274	1.00087e+06	975094	1.01432e+06
4-Acetamidobutyric Acid	Organic acid and its derivatives	Organic acid and Its derivatives	146.1	145.074	[M+H]+	C6H11NO3	3.5169e+06	3.91992e+06	3.52299e+06	3.64922e+06	3.27514e+06	1.68452e+06	1.96269e+06	2.11682e+06	1.63102e+06	1.71263e+06	3.2313e+06	2.99393e+06	3.45531e+06	3.4542e+06	2.79213e+06	2.28462e+06	2.6915e+06	2.66765e+06	2.56882e+06	2.89199e+06	2.32491e+06	2.68583e+06	2.92397e+06	2.46848e+06	1.1981e+07	1.09896e+07	1.18302e+07	1.27406e+07	1.11382e+07	3.86038e+06	3.39553e+06	3.70536e+06	3.77479e+06	3.71473e+06	3.49043e+06	3.51932e+06	3.6972e+06	3.52094e+06	3.62521e+06
4-Acetylaminobenzoic acid	Organic acid and its derivatives	Organic acid and Its derivatives	178.1	179.058	[M-H]-	C9H9NO3	140337	177845	160997	153184	162684	64624.1	57410.7	72714.4	45358.7	34071.4	94397.6	55260.4	136605	117126	94085.1	80607.1	133353	47458.9	139711	293430	295829	316769	295563	289627	91015.3	85615.4	113770	98874.7	114157	496382	466315	466995	431701	484875	230895	228713	236425	237694	236355
4-Acetylbutyric acid	Organic acid and its derivatives	Organic acid and Its derivatives	129.1	130.14	[M-H]-	C6H10O3	762502	827561	759938	843930	726565	261527	242989	227028	242068	261482	840066	764412	717729	769031	870357	815794	891652	840505	805304	1.18483e+06	1.08882e+06	1.06736e+06	1.04304e+06	1.07318e+06	852404	784886	822123	793495	834332	467031	506817	474797	456082	466241	582786	601318	597306	569905	550502
4-Carboxypyrazole	Organic acid and its derivatives	Organic acid and Its derivatives	113	112.027	[M+H]+	C4H4N2O2	30151	47102.7	40247.4	38366.7	63597	31675	57577.4	41227.8	53027.7	31391.1	46848.3	35165	38831.4	38254.8	61685	21015.8	62379.7	39322	66685	40208.6	37303.4	43191.4	52088.7	60020	80175.1	47748	77475.4	102901	50479.6	46680	26675	25005	53211.5	26498.5	60368	50696.3	35312.8	43345	35010
4-Ethyloctanoic acid	Organic acid and its derivatives	Organic acid and Its derivatives	171.1	172.146	[M-H]-	C10H20O2	7.06685e+06	8.6787e+06	6.79298e+06	7.44862e+06	6.71856e+06	1.21712e+07	1.01269e+07	1.00392e+07	1.04353e+07	1.08883e+07	7.41523e+06	6.43497e+06	7.72955e+06	7.47195e+06	6.83972e+06	6.14285e+06	7.77438e+06	5.66691e+06	7.71431e+06	6.89081e+06	8.09081e+06	7.99076e+06	7.4544e+06	6.6175e+06	6.14991e+06	6.13044e+06	7.34516e+06	1.06773e+07	7.49061e+06	7.26385e+06	8.11938e+06	8.26189e+06	8.02318e+06	7.12912e+06	7.18475e+06	6.94124e+06	6.49357e+06	7.28689e+06	7.93844e+06
4-Guanidinobutyric Acid	Organic acid and its derivatives	Organic acid and Its derivatives	146.1	145.085	[M+H]+	C5H11N3O2	3.84467e+07	5.18554e+07	4.29321e+07	4.31995e+07	5.56577e+07	4.55715e+07	4.25117e+07	4.14393e+07	4.50445e+07	4.35067e+07	7.42663e+07	5.07783e+07	5.40158e+07	6.85924e+07	5.54026e+07	4.79252e+07	4.80242e+07	4.86354e+07	4.97204e+07	2.12677e+08	1.90536e+08	2.40593e+08	1.84017e+08	1.77599e+08	3.92747e+07	3.0438e+07	38063849	4.54561e+07	3.00583e+07	4.6569e+07	4.28013e+07	4.41356e+07	4.73585e+07	4.07818e+07	4.78744e+07	6.09057e+07	5.92297e+07	6.23744e+07	5.76429e+07
4-Hydroxy-3-methylbenzoic acid	Organic acid and its derivatives	Organic acid and Its derivatives	153	152.047	[M+H]+	C8H8O3	380651	452679	427233	480859	359978	118173	92744.5	102319	64520.2	35503.6	425068	389416	356075	332684	453765	434451	469896	475608	440244	265172	315491	309169	300604	417148	269365	276600	287408	286924	298426	117021	108945	120717	115747	118280	292597	294834	324557	295892	282683
4-Methylhexanoic acid	Organic acid and its derivatives	Organic acid and Its derivatives	129.1	130.099	[M-H]-	C7H14O2	1.252e+07	1.50794e+07	1.36743e+07	1.3659e+07	1.38876e+07	6.38339e+06	5.54726e+06	5.09948e+06	5.85167e+06	6.19918e+06	1.30443e+07	1.21076e+07	1.32635e+07	1.42985e+07	1.085e+07	1.14609e+07	1.21869e+07	1.1579e+07	1.11626e+07	2.88398e+07	2.60259e+07	2.65262e+07	2.4654e+07	2.45147e+07	5.98822e+06	5.81761e+06	6.43522e+06	7.37097e+06	6.46566e+06	2.37495e+06	2.19229e+06	2.54144e+06	2.2877e+06	2.32097e+06	9.77458e+06	9.94363e+06	1.00902e+07	9.67187e+06	9.6696e+06
4-Methyloctanoic acid	Organic acid and its derivatives	Organic acid and Its derivatives	157.1	158.131	[M-H]-	C9H18O2	164638	179377	176439	152097	186016	274812	218177	220423	234917	247699	212499	197127	227379	227650	149506	128034	142959	127187	146297	310847	288454	301697	282169	281621	104295	107417	110747	141389	120610	97462.6	103879	91281.2	113141	102040	154188	156887	160441	168485	165531
4-Methylsalicylic acid	Organic acid and its derivatives	Organic acid and Its derivatives	151	152.047	[M-H]-	C8H8O3	59519.1	68100.9	72781.8	68447.5	63929.2	48526.8	42962.2	47920.3	49773	52030.7	94313.2	91550.5	96161.3	92630.9	65555.2	63537.1	72845.2	68096.2	56144.7	89714.1	91743.3	96209.4	84298.7	82810.5	78114.8	75749.4	72532.1	84902.9	79282.3	48127.2	56441.2	58533.4	48362.6	56019.5	58112.4	65558	59010	61565.2	59475.3
4-Methylvaleric Acid	Organic acid and its derivatives	Organic acid and Its derivatives	115.1	116.084	[M-H]-	C6H12O2	203147	244478	214894	227745	219969	44675.9	42935.6	52064.3	52274.6	53569.5	153780	148381	154157	168151	170684	158934	175536	183225	166369	357407	341488	361420	317711	334185	82982.1	73778.3	82177.7	80959.3	75948.9	22312.5	21274	23141.6	18710.3	25777.2	141435	130414	137552	125133	136522
4-Oxopentanoic Acid	Organic acid and its derivatives	Organic acid and Its derivatives	115	116.047	[M-H]-	C5H8O3	509101	598935	523021	551705	546953	134707	106822	122250	145200	137836	510399	438614	462549	458082	432573	401266	450004	458577	420684	720193	649004	627260	609104	632362	359545	346463	339741	367658	379433	159157	149262	159613	139598	149021	337182	344065	349591	346134	355522
4-Phenylbutyric acid	Organic acid and its derivatives	Organic acid and Its derivatives	165.1	164.084	[M+H]+	C10H12O2	1.03891e+06	1.07359e+06	1.02796e+06	1.10003e+06	1.05819e+06	598119	599135	580760	540890	645903	1.36112e+06	1.31682e+06	1.29557e+06	1.31893e+06	1.28791e+06	1.31685e+06	1.39959e+06	1.33025e+06	1.30658e+06	1.08595e+06	994439	951099	936134	995046	1.10125e+06	1.09004e+06	1.09191e+06	1.23393e+06	1.10882e+06	529324	510489	522243	521222	459578	959299	932632	964069	937977	952866
4-toluenesulfonic acid	Organic acid and its derivatives	Organic acid and Its derivatives	171	171.012	[M-H]-	C7H7SO3H	110946	134819	85266.1	97910	126246	518372	196279	101107	76358.9	100886	363071	81560	121095	116974	77878.2	243183	103136	72122.6	101717	111054	131733	183197	101633	118646	121416	108944	69359.5	120220	512180	100095	111678	101903	120625	153989	93460.7	86702.6	88180.8	109968	92090.5
5-Aminosalicylic Acid	Organic acid and its derivatives	Organic acid and Its derivatives	154	153.043	[M+H]+	C7H7NO3	220263	518427	349068	371689	151636	190613	376347	322931	102759	427286	378979	239297	276244	81452.3	625324	1.11682e+06	670916	664162	511234	582621	496034	766726	413764	282499	220733	86343.1	648673	612302	180822	187528	398259	295737	668286	480742	342803	279337	418697	259914	419715
5-Carboxyvanillic Acid	Organic acid and its derivatives	Organic acid and Its derivatives	211	212.032	[M-H]-	C9H8O6	734994	405473	268097	236903	228819	224176	306647	331399	336494	336898	250269	237602	238550	228200	212133	213637	201148	188558	193792	187658	188983	201229	199780	191629	196024	208185	196394	227365	223508	218067	237664	229699	231966	248040	208003	256594	186588	214112	198316
5-Hydroxyhexanoic Acid	Organic acid and its derivatives	Organic acid and Its derivatives	131.1	132.079	[M-H]-	C6H12O3	3.78967e+06	4.35046e+06	4.3244e+06	3.96166e+06	3.6479e+06	7.6813e+06	2.19685e+06	2.49762e+06	8.26009e+06	2.27778e+06	6.88316e+06	6.56536e+06	8.05846e+06	7.94426e+06	8.12491e+06	7.98497e+06	8.4359e+06	7.87517e+06	6.18309e+06	5.19945e+06	5.16712e+06	5.05087e+06	4.01771e+06	4.93138e+06	2.04696e+07	1.94366e+07	2.11139e+07	2.20584e+07	2.02315e+07	1.32485e+07	1.21628e+07	1.23396e+07	1.29754e+07	12295950	4.94558e+06	5.22293e+06	5.04216e+06	4.73466e+06	4.51116e+06
8-Aminooctanoic Acid	Organic acid and its derivatives	Organic acid and Its derivatives	158.1	159.126	[M-H]-	C8H17NO2	1.10699e+06	1.3067e+06	1.19838e+06	1.21031e+06	1.20787e+06	524777	575059	475391	549969	588956	1.48071e+06	1.42335e+06	1.41664e+06	1.41359e+06	1.28553e+06	1.26432e+06	1.32217e+06	1.43512e+06	1.29339e+06	1.02396e+06	1.9099e+06	1.0238e+06	947057	1.06364e+06	1.65931e+06	1.85551e+06	1.827e+06	1.91089e+06	1.68561e+06	681992	845566	665081	631988	679086	988282	1.00396e+06	1.01538e+06	1.07313e+06	989299
Adipic Acid	Organic acid and its derivatives	Organic acid and Its derivatives	145.1	146.058	[M-H]-	C6H10O4	1.22367e+07	1.43271e+07	1.34434e+07	1.33291e+07	1.31857e+07	3.50426e+06	3.65138e+06	3.82335e+06	3.36241e+06	4.07706e+06	1.31269e+07	1.25147e+07	1.18974e+07	1.27284e+07	2.05488e+07	1.97762e+07	2.27127e+07	2.41867e+07	2.13161e+07	2.15678e+07	1.99306e+07	2.02319e+07	1.99694e+07	2.03782e+07	9.42289e+06	9.06675e+06	1.00672e+07	1.03955e+07	1.00615e+07	3.26027e+06	3.50263e+06	3.66645e+06	3.60062e+06	3.56141e+06	1.12962e+07	1.10833e+07	1.13661e+07	1.10222e+07	1.1276e+07
Allantoin	Organic acid and its derivatives	Organic acid and Its derivatives	157	158.044	[M-H]-	C4H6N4O3	448502	574703	528299	523055	478385	157260	790323	159501	222453	169994	651677	312202	652773	385990	702791	1158025	719228	853095	1092515	837460	1.06458e+06	936405	444523	590400	418068	414843	574569	537119	362401	1.08194e+06	1.00774e+06	1.08901e+06	1.07238e+06	201053	584938	515418	352088	466133	574564
Aminolevulinic acid	Organic acid and its derivatives	Organic acid and Its derivatives	132.1	131.058	[M+H]+	C5H9NO3	2.50236e+07	18742275	2.56952e+07	15402860	20054730	13443195	29219085	12393985	24733835	20287975	73938305	43238135	39042735	58525880	22290995	13470615	19642645	17478695	21656420	60130305	72025455	52797070	74285510	69168850	104806665	79867345	91524125	135641585	79875630	44002355	40291130	25731895	1.49209e+07	36046620	31472265	46430020	48543885	51812700	43706455
Aminomalonic Acid	Organic acid and its derivatives	Organic acid and Its derivatives	118	119.022	[M-H]-	C3H5NO4	3.06547e+06	3.62149e+06	3.42051e+06	3.1132e+06	3.00965e+06	683457	570732	706133	723377	688625	873409	742517	794666	806002	1.13098e+06	1.15889e+06	1.21024e+06	1.27271e+06	1.13147e+06	1.00171e+06	996610	1.03088e+06	888837	947666	1.75232e+06	1.68431e+06	1.94025e+06	1.93239e+06	1.86487e+06	1.01368e+06	927854	979141	953259	996843	1.33161e+06	1.34467e+06	1.34261e+06	1.40688e+06	1.38995e+06
Argininosuccinic acid	Organic acid and its derivatives	Organic acid and Its derivatives	289.1	290.123	[M-H]-	C10H18N4O6	87086	68660.6	143410	87064.1	131735	115050	91700	78606.4	135070	135070	71690	75025	45643	69368.7	100040	53148.1	69619.7	74552.9	64955.6	112533	77488.2	81599	80152.9	111175	71415	125060	116720	140075	105045	66579.4	91700	67886	60470	56892.8	51233.5	34433.8	36675	50523.4	49449.6
Azelaic Acid	Organic acid and its derivatives	Organic acid and Its derivatives	187.1	188.105	[M-H]-	C9H16O4	4.468e+08	4.81488e+08	4.48045e+08	4.6641e+08	4.51397e+08	3.32809e+08	334411728	355806898	3.59993e+08	3.76376e+08	479945430	4.82164e+08	4.79433e+08	4.8303e+08	4.33981e+08	4.33816e+08	4.39402e+08	4.69205e+08	4.38015e+08	4.83898e+08	4.78076e+08	4.58103e+08	4.62238e+08	4.79442e+08	4.14129e+08	4.11275e+08	419096417	4.22961e+08	4.24663e+08	2.62973e+08	2.64278e+08	279803024	2.7424e+08	2.70523e+08	4.32785e+08	4.28496e+08	4.2815e+08	4.35054e+08	427816248
Bicine	Organic acid and its derivatives	Organic acid and Its derivatives	164.1	163.084	[M+H]+	C6H13NO4	396779	196810	619618	556137	360396	175066	121725	189461	356018	148655	287941	88365	470675	436967	145080	195810	264911	368142	276357	399987	360225	179672	376616	370305	271498	141653	142631	264958	246298	139234	191594	119358	163384	148682	251289	307650	195776	173485	162252
Butyric acid	Organic acid and its derivatives	Organic acid and Its derivatives	87	88.0524	[M-H]-	C4H8O2	388939	431900	388590	370682	396111	58185.4	48441.8	74474.4	48167.7	70506.5	246640	195725	225050	250466	1.03713e+06	1.10132e+06	1.09158e+06	1.0816e+06	967957	127234	125876	131791	125377	109401	86221.8	83066.2	94030.7	97555.8	78997.1	863049	885770	867415	917641	889371	382275	363634	362460	350336	386313
Cinnamic Acid	Organic acid and its derivatives	Organic acid and Its derivatives	147	148.052	[M-H]-	C9H8O2	14235.5	14231.5	12156	11039.9	10953.2	22386.3	16365.6	17663.4	21599.3	24880.7	30225.7	30958.8	29769.1	33214.6	10593.3	13660.1	9690.72	9846.7	12075.5	16877.2	11268.7	9694.07	10319	9015.42	98297.6	89058	104676	102628	103494	105771	94105.7	96380.1	92312.1	95968.5	34967	40925	38183.3	41779.1	40377.6
Citraconic Acid	Organic acid and its derivatives	Organic acid and Its derivatives	129	130.027	[M-H]-	C5H6O4	224374	238200	230374	230134	209935	100955	115886	134857	102400	141211	221007	169920	194013	192321	201443	203928	252291	244895	227515	305563	258088	276222	278522	283699	139870	147272	150967	155800	160670	38298.1	99241.3	102672	124814	91097.9	167389	151978	164637	160965	175226
Citramalic Acid	Organic acid and its derivatives	Organic acid and Its derivatives	147	148.1	[M-H]-	C5H8O5	609180	1021990	1142905	586205	500225	294176	263030	332165	321361	334480	361623	557760	532665	327647	899505	437181	541934	815665	484163	555698	541613	507340	457998	783825	404345	391606	416309	452584	658190	230506	271186	348765	459810	254887	413683	424689	324468	395844	517610
Citric Acid	Organic acid and its derivatives	Organic acid and Its derivatives	191	192.027	[M-H]-	C6H8O7	697650	1.08002e+06	771564	857506	953185	218971	142812	235479	314911	398895	495507	556071	520733	642093	584130	562780	610434	616466	507321	778573	694977	761405	608338	712020	982480	832430	1.15329e+06	1.53619e+06	1.26138e+06	177484	141948	120055	83221	96083.2	457944	356066	437340	387322	409396
Cork-oximate	Organic acid and its derivatives	Organic acid and Its derivatives	205.1	204.111	[M+H]+	C8H16N2O4	136597	139306	166919	132386	319784	194925	162136	175266	217353	156483	138684	119979	209164	130621	135617	247519	308065	263245	147314	142955	261182	136751	110260	318506	202667	143915	82202.3	129279	80491.3	225494	232396	268830	172559	150911	158439	198629	208285	187725	175513
Creatine	Organic acid and its derivatives	Organic acid and Its derivatives	132.1	131.07	[M+H]+	C4H9N3O2	125166765	183134945	145624085	139607265	141351065	53402345	77336440	43337900	80628700	66219570	47164130	39451285	41801775	51187655	85994715	66581900	91541865	84893245	87319475	160403085	145720485	6.00816e+07	135232035	133520645	64540640	55814865	62743520	75070660	52428410	57458375	51532535	38465205	22624820	44689695	68121560	90992935	93764085	96045405	87504195
Creatinine	Organic acid and its derivatives	Organic acid and Its derivatives	114.1	113.059	[M+H]+	C4H7N3O	9.18621e+06	1.27785e+07	1.26663e+07	1.04814e+07	1.22005e+07	7.45416e+06	6.40984e+06	6.84723e+06	6.84226e+06	6.67697e+06	4.65228e+06	3.19253e+06	3.15292e+06	3.14693e+06	6.92212e+06	7.57086e+06	7.05267e+06	7.20717e+06	6.69572e+06	1.03224e+07	1.04765e+07	1.15169e+07	1.00083e+07	13293375	4.15328e+06	4.50965e+06	3.69609e+06	6.39089e+06	4.0197e+06	4.68283e+06	4.1231e+06	5.48798e+06	4.86856e+06	4.14431e+06	6.44499e+06	7.22901e+06	7.28084e+06	7.72734e+06	7.05593e+06
Cyclamic acid	Organic acid and its derivatives	Organic acid and Its derivatives	178.1	179.062	[M-H]-	C6H13NO3S	72229.1	188432	54684	69228.1	86226.1	34350.7	48970.5	64178	56917.3	58257.7	114289	95745.7	65080	71325.3	80481.2	68275.3	74505.3	53964	33820.1	65058.5	42867.8	91821.9	53975	49599.5	80845.7	96092	92093.9	106774	80901.5	41786.3	61619.3	32948.3	82313.8	68631	47732.3	51861.8	48932.7	46746.7	72177.9
Cyclohexanecarboxylic Acid	Organic acid and its derivatives	Organic acid and Its derivatives	127	128.17	[M-H]-	C7H12O2	29393.2	38248.1	31007.3	29206.8	34756.8	13969.4	12287.2	17782.5	14356.6	10852.4	27000.4	23543.2	26425.9	25638.1	27081.4	22969.2	29026.1	24060.9	25341.6	47770.4	42652.2	46740.7	50258.3	43167.3	18466.1	12894.1	15392.5	15159.7	13979.1	7692.26	10286.2	9958.23	6607.65	6388.18	20406.5	20084.7	19893.9	24065	26507.5
Dehydroascorbic acid	Organic acid and its derivatives	Organic acid and Its derivatives	175	174.016	[M+H]+	C6H6O6	171130	216682	241614	189602	161104	160744	141660	173251	152766	180734	187271	155545	153693	234350	167554	161146	139038	154643	196260	176852	197223	254363	170335	206126	162923	161996	209270	202188	198150	154274	144695	135355	137150	124303	257967	219500	196080	225200	199789
Dihydrocaffeic acid	Organic acid and its derivatives	Organic acid and Its derivatives	181.1	182.058	[M-H]-	C9H10O4	2.50765e+06	2.42177e+06	2.65092e+06	2.65096e+06	2.42795e+06	249333	273815	303791	212712	211749	1.47819e+06	1.47231e+06	1.33149e+06	1.21365e+06	1.97208e+06	1.95604e+06	2.0651e+06	2.20225e+06	2.14509e+06	1.0983e+06	1.32395e+06	1.16954e+06	1.62844e+06	1.44606e+06	879195	857887	978566	800803	989772	462803	519930	480284	535818	559030	1.32386e+06	1.28404e+06	1.32922e+06	1.33949e+06	1.32413e+06
Dihydrojasmone	Organic acid and its derivatives	Organic acid and Its derivatives	167.1	166.136	[M+H]+	C11H18O	183730	214435	232952	223710	221117	55144.5	51438.9	65203.5	37640.8	35210.6	140955	119969	134010	127749	195161	233122	274551	271688	217152	182119	149258	132429	119772	191276	117820	110814	132665	113012	82499.5	56827.4	56898	49699.8	48874	38481.4	138272	124597	151603	146725	135830
Dimethylmalonic acid	Organic acid and its derivatives	Organic acid and Its derivatives	131	132.042	[M-H]-	C5H8O4	1.15801e+06	1.24953e+06	1.4131e+06	1.18974e+06	1.09233e+06	2.00247e+06	1.79249e+06	2.40389e+06	2.39493e+06	2.56913e+06	656803	569263	730697	605502	793398	748930	857726	883698	753402	1.0056e+06	923243	954166	880597	953948	821961	722987	800290	853131	818006	970851	990119	1.26638e+06	1.18465e+06	1.14147e+06	956484	872274	1.00087e+06	975094	1.01432e+06
Dl-2-Aminooctanoic Acid	Organic acid and its derivatives	Organic acid and Its derivatives	160.1	159.126	[M+H]+	C8H17NO2	31550.3	39029.2	28194.2	37437.4	38653.7	10409.1	1632.42	8340	6927.53	4395.55	16904	31695.5	18462.6	11335.5	37593.9	30065.8	26225.9	37130	28314.7	28980	30473.1	29010.4	23792.4	41640.6	22453.5	37974.5	18197.9	18087	39959.6	14223.3	15960.4	15536.5	21925.1	12485.7	22935.8	21864.2	20543.3	17156.9	21553.2
DL-3-Phenyllactic acid	Organic acid and its derivatives	Organic acid and Its derivatives	165.1	166.063	[M-H]-	C9H10O3	2.28339e+06	2.5327e+06	2.4433e+06	2.36092e+06	2.28819e+06	3.849e+06	3.39301e+06	3.24288e+06	4.07402e+06	3.43881e+06	3.56867e+06	3.27592e+06	4.22194e+06	4.60739e+06	3.44417e+06	3.59897e+06	3.60888e+06	3.51143e+06	3.05477e+06	3.69181e+06	3.30033e+06	3.37772e+06	3.28202e+06	3.16148e+06	7.92924e+06	7.70841e+06	8.17017e+06	8.60677e+06	7.89758e+06	3.28619e+06	2.87086e+06	2.87435e+06	3.15135e+06	2.89711e+06	3.35971e+06	3.39694e+06	3.33806e+06	3.30967e+06	3.25572e+06
DL-Aminopimelic acid	Organic acid and its derivatives	Organic acid and Its derivatives	176.1	175.084	[M+H]+	C7H13NO4	31586.3	59670.2	40170.2	62430.8	61619.2	51167.6	40010	36675	68521.9	81567.2	41988.4	22678.5	67081.3	51680	70020	65806.4	93602.5	72220.3	41259.9	99284.2	91549.3	73390.9	114825	86222.8	104406	40909.5	118579	91569.8	149298	32428.1	61600.2	90443.6	47273.5	43430.1	41344.9	60874.5	52750.8	67492.3	37322.1
Elenaic acid	Organic acid and its derivatives	Organic acid and Its derivatives	241	242.079	[M-H]-	C11H14O6	28758.3	34036.7	37182	41024.4	31209.8	26562.5	24834.7	18558.1	30378.9	33649.8	18458.3	38752.2	51643.2	25287.6	49042.9	35604.8	36221	53967.3	24829.5	34607.7	29605.1	28555	19937	30311.1	27175.8	24074.9	23415	42765.6	23023.6	47506.2	43985.8	22930.3	16136.3	47976.2	28797.7	20791	31002.7	32735.5	34157.1
Ergothioneine	Organic acid and its derivatives	Organic acid and Its derivatives	230.1	229.088	[M+H]+	C9H15N3O2S	440685	527645	586965	703806	388265	515940	352105	459075	522630	477470	327074	94909.6	158425	180679	670431	779811	787152	802309	780470	472455	352105	470989	286742	283620	445731	448061	455036	394105	448828	675760	735497	665547	554894	668415	561110	502865	459075	384233	483932
Ethoxyacetic acid	Organic acid and its derivatives	Organic acid and Its derivatives	103	104.047	[M-H]-	C4H8O3	18749.1	27224.9	10769	34603.8	16700.3	20247.7	12071.2	13383.9	11990.9	16328.2	20903.6	19249.6	22079.2	23855.7	13581.7	19996.1	18214.3	15876.3	12768.9	11574.5	10986.2	11558.5	7949.65	8983.98	19355.4	14659	18735.8	14913.4	9973.06	12560.5	13347	6357.93	9277.31	2552.8	5926.14	5131.14	5942.55	3327.25	3533.61
Ethylmalonate	Organic acid and its derivatives	Organic acid and Its derivatives	131	132.042	[M-H]-	C5H8O4	1.15801e+06	1.24953e+06	1.4131e+06	1.18974e+06	1.09233e+06	2.00247e+06	1.79249e+06	2.40389e+06	2.39493e+06	2.56913e+06	656803	569263	730697	605502	793398	748930	857726	883698	753402	1.0056e+06	923243	954166	880597	953948	821961	722987	800290	853131	818006	970851	990119	1.26638e+06	1.18465e+06	1.14147e+06	956484	872274	1.00087e+06	975094	1.01432e+06
Ethylsalicylate	Organic acid and its derivatives	Organic acid and Its derivatives	165.1	166.063	[M-H]-	C9H10O3	1.40187e+07	1.76021e+07	1.51389e+07	1.98828e+07	1.76055e+07	1.10188e+07	1.1932e+07	1.02416e+07	1.30734e+07	1.49371e+07	1.14958e+07	1.09183e+07	2.30943e+07	1.7343e+07	1.78884e+07	1.5886e+07	1.35363e+07	1.45392e+07	8.56376e+06	1.3735e+07	1.63642e+07	1.00332e+07	8.54037e+06	1.51114e+07	9.32869e+06	8.45287e+06	7.96294e+06	1.46456e+07	1.16003e+07	2.02712e+07	1.60511e+07	9.22556e+06	7.44411e+06	2.11457e+07	1.41627e+07	1.25934e+07	1.28912e+07	1.51098e+07	1.45334e+07
Ferulic acid	Organic acid and its derivatives	Organic acid and Its derivatives	193.1	194.058	[M-H]-	C10H10O4	54652	68389.8	66369.7	66494.7	65232.2	15284.9	12992.4	15139.4	12345.1	16663.4	24219.1	14382.3	18904.5	28430.1	15280	23492.7	24255.3	19095.2	20369.7	18239	20039.8	19315	19862.4	22712.9	34404.1	33075.2	36115.3	38422.5	37947.8	4555.82	18788.5	6362.56	7466.93	8375.31	27977.4	25919.6	31689.8	22517.5	28265.4
Fumaric Acid	Organic acid and its derivatives	Organic acid and Its derivatives	115	116.011	[M-H]-	C4H4O4	13152825	13703000	13767105	13265985	7.71081e+06	729167	611322	657269	704943	712430	524127	680049	457698	710915	756670	686781	1.05051e+06	746476	809727	595524	2.03246e+06	782640	2.03106e+06	1.96792e+06	4.51038e+06	1.42972e+06	2171435	1.62561e+06	2278080	241778	266107	250754	293997	280670	4787500	4768545	3.16522e+06	3.08629e+06	4820245
Gallicacid	Organic acid and its derivatives	Organic acid and Its derivatives	169	170.022	[M-H]-	C7H6O5	831251	1.00597e+06	936890	827547	821787	178121	191075	146763	168379	183807	620647	566370	600299	622636	734392	738577	885158	749111	738602	1.47028e+06	1.30205e+06	1.4228e+06	1.32922e+06	1.35459e+06	559893	560445	569485	738222	546162	162927	193508	151430	171721	169373	600686	558122	599910	583611	621720
Ginkgoic acid	Organic acid and its derivatives	Organic acid and Its derivatives	345.2	346.251	[M-H]-	C22H34O3	292556	359383	109253	105591	223515	59314.9	130028	104647	61685	76690	159862	115152	138873	149062	98135.3	123567	130293	220967	118725	135985	107204	138145	115974	109260	131181	130022	103146	167244	170023	75302.6	91020.3	105455	83352.8	107703	91421.7	125419	130214	164190	135501
Glutaconic acid	Organic acid and its derivatives	Organic acid and Its derivatives	129	130.027	[M-H]-	C5H6O4	224374	238200	230374	230134	209935	100955	115886	134857	102400	141211	221007	169920	194013	192321	201443	203928	252291	244895	227515	305563	258088	276222	278522	283699	139870	147272	150967	155800	160670	38298.1	99241.3	102672	124814	91097.9	167389	151978	164637	160965	175226
Glutaric Acid	Organic acid and its derivatives	Organic acid and Its derivatives	131	132.042	[M-H]-	C5H8O4	1.15801e+06	1.24953e+06	1.4131e+06	1.18974e+06	1.09233e+06	2.00247e+06	1.79249e+06	2.40389e+06	2.39493e+06	2.56913e+06	656803	569263	730697	605502	793398	748930	857726	883698	753402	1.0056e+06	923243	954166	880597	953948	821961	722987	800290	853131	818006	970851	990119	1.26638e+06	1.18465e+06	1.14147e+06	956484	872274	1.00087e+06	975094	1.01432e+06
Guanidineacetic Acid	Organic acid and its derivatives	Organic acid and Its derivatives	118.1	117.054	[M+H]+	C3H7N3O2	4.5346e+06	7.14175e+06	5.31215e+06	5.74081e+06	7.30887e+06	1.08464e+06	1.24937e+06	959200	1.25683e+06	1.06995e+06	7.71599e+06	4.2585e+06	4.39051e+06	6.27066e+06	7.10689e+06	5.09139e+06	6.18632e+06	5.43795e+06	6.39773e+06	3.33607e+06	3.00858e+06	2.73493e+06	3.07903e+06	2.84796e+06	7.19917e+06	5.50823e+06	6.46162e+06	9.59036e+06	5.35239e+06	1.02963e+07	8.74744e+06	6.86131e+06	7.91973e+06	7.95741e+06	5.34924e+06	7.93914e+06	7.88376e+06	9.02192e+06	7.07738e+06
Homocitric acid	Organic acid and its derivatives	Organic acid and Its derivatives	205	206.043	[M-H]-	C7H10O7	388040	466091	405235	442827	424053	61125.2	67005.5	126464	91584.1	96961.4	452925	375394	349458	403821	329837	400021	486454	409796	404383	497972	384172	458955	357783	399447	601448	598699	509908	558862	500210	78743.1	63577.7	78849.8	70398.1	147983	339811	310232	312803	315360	138457
Hydrocinnamic Acid	Organic acid and its derivatives	Organic acid and Its derivatives	151.1	150.068	[M+H]+	C9H10O2	625771	804184	539672	708368	761269	392267	437319	395683	502994	563729	1.08247e+06	948479	980367	1.16622e+06	729155	725053	1.05984e+06	923414	919234	877409	882919	667869	741016	871986	1.01263e+06	821513	910467	964138	1.15812e+06	271387	353559	306583	283500	347101	799591	707492	782256	719458	678226
Hydroxyphenyllactic acid	Organic acid and its derivatives	Organic acid and Its derivatives	181.1	182.058	[M-H]-	C9H10O4	847399	1.09944e+06	983291	1.02791e+06	968578	1.45092e+06	1.39432e+06	1.30572e+06	1.67471e+06	1.50654e+06	1.40503e+06	1.26749e+06	1.62954e+06	1.8384e+06	939742	965857	902098	866444	838753	1.15126e+06	1.05335e+06	1.15032e+06	991794	1.01666e+06	1.31348e+06	1.19608e+06	1.40541e+06	1.5295e+06	1.28349e+06	862575	815025	798594	878809	754115	916013	991331	879528	977525	853239
Hypaphorine	Organic acid and its derivatives	Organic acid and Its derivatives	247.1	246.137	[M+H]+	C14H18N2O2	178328	121245	143182	156933	212356	80398.7	139735	69419.8	69404.4	94292.9	120114	107735	412883	70651	171475	172194	134387	197565	131591	589612	468936	597781	509163	564430	2.42676e+06	2.05246e+06	2.7163e+06	2.28279e+06	2.2391e+06	95290.6	96266.4	77921.1	130074	119515	328343	362167	397601	344487	312977
Iminodiacetic acid	Organic acid and its derivatives	Organic acid and Its derivatives	132	133.037	[M-H]-	C4H7NO4	2.17712e+06	2.03764e+06	2.27748e+06	2.22594e+06	2.23726e+06	1.29845e+06	1.09208e+06	1.53179e+06	1.39776e+06	1.59779e+06	2.39587e+06	2.06548e+06	1.8653e+06	1.80543e+06	1.51841e+06	1.57312e+06	1.55361e+06	1.60384e+06	1.44195e+06	2.52052e+06	2.47852e+06	2.81436e+06	2.431e+06	2.38886e+06	4.15755e+06	4.45375e+06	4.65949e+06	4.23083e+06	4.07255e+06	1.04816e+06	1.20025e+06	1.08244e+06	1.40337e+06	1.34257e+06	2.40089e+06	2.32914e+06	2.3224e+06	2.2581e+06	2.12218e+06
Isobutyric acid	Organic acid and its derivatives	Organic acid and Its derivatives	87	88.0524	[M-H]-	C4H8O2	388939	431900	388590	370682	396111	58185.4	48441.8	74474.4	48167.7	70506.5	246640	195725	225050	250466	1.03713e+06	1.10132e+06	1.09158e+06	1.0816e+06	967957	127234	125876	131791	125377	109401	86221.8	83066.2	94030.7	97555.8	78997.1	863049	885770	867415	917641	889371	382275	363634	362460	350336	386313
Isocitric acid	Organic acid and its derivatives	Organic acid and Its derivatives	191	192.027	[M-H]-	C6H8O7	697650	1.08002e+06	771564	857506	953185	218971	142812	235479	314911	398895	495507	556071	520733	642093	584130	562780	610434	616466	507321	778573	694977	761405	608338	712020	982480	832430	1.15329e+06	1.53619e+06	1.26138e+06	177484	141948	120055	83221	96083.2	457944	356066	437340	387322	409396
Isokaurenoic acid	Organic acid and its derivatives	Organic acid and Its derivatives	301.2	302.225	[M-H]-	C20H30O2	677253	664286	826868	797262	434242	569236	152959	459208	701770	362344	641802	587596	456224	452793	680581	601722	638542	685542	440994	606490	682353	599495	687769	686113	407031	506370	435141	194375	449784	579331	229470	556556	562923	342037	505559	468221	454835	442866	469447
Isonicotinic acid	Organic acid and its derivatives	Organic acid and Its derivatives	124	123.032	[M+H]+	C6H5NO2	4.69745e+06	4.75461e+06	4.67876e+06	4.59401e+06	4.72104e+06	3.61555e+06	3.67633e+06	4.15367e+06	4.24897e+06	4.36096e+06	2.67001e+06	3.00611e+06	4.63107e+06	4.35827e+06	4.44307e+06	4.25078e+06	4.30086e+06	4.23371e+06	4.21999e+06	7.33084e+06	6.38115e+06	6.88388e+06	5.89283e+06	6.02125e+06	4.0055e+06	3.84126e+06	4.49159e+06	5.04708e+06	3.98978e+06	2.90078e+06	2.47277e+06	2.54886e+06	2.68204e+06	2.78514e+06	4.01986e+06	4.25284e+06	4.22482e+06	4.43313e+06	4.29047e+06
L-2-amino-6-oximelic acid	Organic acid and its derivatives	Organic acid and Its derivatives	188.1	189.064	[M-H]-	C7H11NO5	1.60163e+08	2.18361e+08	2.12613e+08	1.88853e+08	1.69167e+08	4.5999e+06	4.37264e+06	4.28434e+06	1393455	1624215	5.08579e+07	33606105	4.68374e+07	4.2405e+07	1.7482e+06	1.87062e+06	1.97918e+06	653165	1.98554e+06	5.14612e+06	4.78104e+06	4.79562e+06	4.15865e+06	1144585	4.40257e+08	4.19246e+08	3.80691e+08	4.64831e+08	4.08395e+08	5.01445e+06	4.45362e+06	4.99618e+06	5.45756e+06	4.84253e+06	1.15307e+08	9.5936e+07	1.08362e+08	1.16524e+08	1.05437e+08
L-2-Aminoadipic acid	Organic acid and its derivatives	Organic acid and Its derivatives	162.1	161.069	[M+H]+	C6H11NO4	1.6815e+06	2.09662e+06	3234665	1.7251e+06	1.57423e+06	3815450	2.12034e+06	3776085	3064290	3606780	1.54415e+06	1.52215e+06	2349225	1.4313e+06	1.21896e+06	2403450	2350920	2598500	1.2972e+06	4075855	2.1489e+06	1.84395e+06	2.21318e+06	2.51603e+06	1.35735e+06	1.40156e+06	1.66738e+06	1.6594e+06	1.5855e+06	1366530	1415335	1243745	765533	1420385	2953655	1.75337e+06	1.68487e+06	1.84509e+06	2783615
L-2-Aminobutyric acid	Organic acid and its derivatives	Organic acid and Its derivatives	104.1	103.063	[M+H]+	C4H9NO2	2720750	3976435	2.15872e+06	3299460	3.00226e+06	535512	592866	476818	557388	532535	1.90864e+07	1.19386e+07	1.14716e+07	20745950	2356000	1.40212e+06	2152820	1.49672e+06	2456005	1.42848e+06	1.35685e+06	1.50801e+06	1.33821e+06	1.48986e+06	52853500	2.77941e+07	59186805	82122440	3.04657e+07	1.14606e+06	1.15284e+06	1.0292e+06	1.00305e+06	1.08438e+06	6.38147e+06	11150425	11240450	12022350	6.48208e+06
L-3-Phenyllactic acid	Organic acid and its derivatives	Organic acid and Its derivatives	165.1	166.063	[M-H]-	C9H10O3	952784	1.07621e+06	1.0442e+06	922810	949361	1.60864e+06	1.36691e+06	1.44859e+06	1.77579e+06	1.46853e+06	1.44229e+06	1.33222e+06	1.80635e+06	1.85961e+06	1.40934e+06	1.50219e+06	1.47681e+06	1.3948e+06	1.23699e+06	1.51443e+06	1.36984e+06	1.39578e+06	1.26514e+06	1.29068e+06	3.27197e+06	3.09133e+06	3.36591e+06	3.71658e+06	3.18014e+06	1.46489e+06	1.2682e+06	1.30061e+06	1.35873e+06	1.26383e+06	1.38772e+06	1.4458e+06	1.40361e+06	1.37155e+06	1.37563e+06
Lactic acid	Organic acid and its derivatives	Organic acid and Its derivatives	89	90.0317	[M-H]-	C3H6O3	3.67941e+06	3.85791e+06	3.5908e+06	3.78021e+06	4.12327e+06	2.36762e+06	2.30299e+06	2.25273e+06	2.38323e+06	2.24532e+06	1.35596e+06	1.20963e+06	1.37358e+06	1.37963e+06	3.86446e+06	3.64886e+06	3.90106e+06	3.85438e+06	3.53847e+06	3.37213e+06	3.39254e+06	3.16863e+06	3.07489e+06	3.26484e+06	1.50927e+06	1.47416e+06	1.50755e+06	1.5803e+06	1.30353e+06	2.28503e+06	2.07763e+06	1.9645e+06	2.02388e+06	2.04063e+06	2.51489e+06	2.59983e+06	2.59346e+06	2.43683e+06	2.25677e+06
L-Cysteic acid	Organic acid and its derivatives	Organic acid and Its derivatives	168	169.004	[M-H]-	C3H7NO5S	1.41474e+06	1.39839e+06	1.3837e+06	1.445e+06	1.64126e+06	1.12183e+06	1.03561e+06	1.19437e+06	1.08874e+06	1.22589e+06	3.24387e+06	2.43133e+06	2.87519e+06	2.4059e+06	2.52135e+06	2.77965e+06	2.77354e+06	2.35164e+06	3.42167e+06	5.66466e+06	5.1222e+06	6.48409e+06	5.23755e+06	5.05896e+06	1.9797e+06	1.84377e+06	1.66837e+06	1.73386e+06	1.64485e+06	719402	815920	877788	1.03306e+06	841639	3.21622e+06	2.42817e+06	3.2744e+06	3.0711e+06	2.67007e+06
L-Dihydroorotic Acid	Organic acid and its derivatives	Organic acid and Its derivatives	159	158.033	[M+H]+	C5H6N2O4	2.23295e+08	2.1174e+08	1.83515e+08	204443041	2.07541e+08	1.19792e+08	1.52643e+08	130838488	1.64172e+08	156234375	1.58936e+08	1.75838e+08	1.82688e+08	2.04363e+08	1.83434e+08	1.44285e+08	167160173	1.60598e+08	1.4871e+08	1.4592e+08	1.481e+08	1.33301e+08	1.49887e+08	148818299	1.5931e+08	1.37732e+08	1.26278e+08	7.8224e+07	1.21767e+08	1.25605e+08	1.00296e+08	1.15996e+08	1.07901e+08	1.23635e+08	9.39248e+07	7.74266e+07	7.44435e+07	7.81614e+07	8.79944e+07
Levulinic acid	Organic acid and its derivatives	Organic acid and Its derivatives	115	116.048	[M-H]-	C5H8O3	3.42389e+06	4.16057e+06	3.52495e+06	3.88638e+06	3.94105e+06	788958	732550	725224	813334	826460	3.33203e+06	2.95483e+06	3.22908e+06	3.26783e+06	2.84316e+06	2.6662e+06	3.05967e+06	2.97021e+06	2.91238e+06	4.8552e+06	4.60177e+06	4.41481e+06	3.97356e+06	4.21449e+06	2.40046e+06	2.41293e+06	2.34424e+06	2.53923e+06	2.37946e+06	942550	934076	948687	857142	923372	2.26862e+06	2.3131e+06	2.34756e+06	2.43348e+06	2.37981e+06
Maleamic acid	Organic acid and its derivatives	Organic acid and Its derivatives	116	115.027	[M+H]+	C4H5NO3	60923.5	61833.6	72756.2	53754.1	36309.9	36973.7	34608.5	33340	46879.4	22101.1	128395	83509.8	98048.8	92466.3	76973.8	69249	68794	59634	63822	83481.6	78240.4	47544.8	51397.4	53325.1	51242.3	79313.2	56066.1	48050.8	61697.3	25054.9	28384.1	48720.8	31113.3	38771.2	72167.1	57880.3	75726.9	39344.5	42351
Maleic Acid	Organic acid and its derivatives	Organic acid and Its derivatives	115	116.011	[M-H]-	C4H4O4	13152825	13703000	13767105	13265985	7.71081e+06	729167	611322	657269	704943	712430	524127	680049	457698	710915	756670	686781	1.05051e+06	746476	809727	595524	2.03246e+06	782640	2.03106e+06	1.96792e+06	4.51038e+06	1.42972e+06	2171435	1.62561e+06	2278080	241778	266107	250754	293997	280670	4787500	4768545	3.16522e+06	3.08629e+06	4820245
Malonic acid	Organic acid and its derivatives	Organic acid and Its derivatives	103	104.011	[M-H]-	C3H4O4	6.20468e+06	7.18673e+06	6.82253e+06	6.27951e+06	6.55661e+06	1.20064e+07	1.07706e+07	1.10646e+07	1.17727e+07	1.14614e+07	2.59835e+07	2.32302e+07	2.55882e+07	2.80494e+07	7.47693e+06	7.44894e+06	7.89452e+06	8.18381e+06	7.47889e+06	2.42406e+07	2.19699e+07	2.24138e+07	2.1386e+07	2.11273e+07	3.20112e+07	3.10508e+07	2.83646e+07	3.131e+07	3.02161e+07	6.50902e+06	6.49032e+06	6.56878e+06	5.79116e+06	5.81086e+06	1.28091e+07	1.27255e+07	1.31478e+07	1.30634e+07	1.28738e+07
Mandelic Acid	Organic acid and its derivatives	Organic acid and Its derivatives	151	152.047	[M-H]-	C8H8O3	1.14694e+06	1.3124e+06	1.22419e+06	1.14068e+06	1.17527e+06	745804	657441	717079	774938	556623	881509	919805	1.09405e+06	1.14898e+06	1.18581e+06	1.06821e+06	1.20278e+06	1.18701e+06	1.14812e+06	795426	787898	707921	698559	763051	2.84924e+06	2.64408e+06	3.34018e+06	3.02115e+06	2.68239e+06	1.89705e+06	1.61069e+06	1.58837e+06	1.66809e+06	1.67612e+06	1.15867e+06	1.17215e+06	1.06442e+06	1.00771e+06	1.20114e+06
Mesaconic acid	Organic acid and its derivatives	Organic acid and Its derivatives	129	130.1	[M-H]-	C5H6O4	336708	257192	369772	304916	336556	152562	108115	203233	177278	268331	274928	317360	261607	359774	232055	730782	262829	904967	296548	1.07707e+06	1.0689e+06	1.27377e+06	849843	869658	610255	264811	765999	162327	306406	161176	205012	119717	127821	200996	167787	203361	174800	246204	245861
Methylmalonic Acid	Organic acid and its derivatives	Organic acid and Its derivatives	117	118.027	[M-H]-	C4H6O4	8.40004e+07	9.64374e+07	9.46776e+07	8.39134e+07	8.00461e+07	1.39379e+07	1.17503e+07	1.5241e+07	1.56683e+07	1.5625e+07	1.89474e+07	1.70283e+07	1.77463e+07	1.75558e+07	2.58318e+07	2.63371e+07	3.1161e+07	3.19233e+07	2.67527e+07	2.30607e+07	2.03218e+07	2.24269e+07	1.96964e+07	2.11348e+07	4.48831e+07	4.30085e+07	4.66462e+07	4.98863e+07	4.68651e+07	2.11362e+07	2.29957e+07	2.46814e+07	2.36766e+07	2.39443e+07	3.49195e+07	3.39428e+07	3.52859e+07	3.55953e+07	3.50802e+07
M-toluene acetic acid	Organic acid and its derivatives	Organic acid and Its derivatives	149.1	150.068	[M-H]-	C9H10O2	410376	423584	452128	384164	450233	424699	456852	400894	481126	469674	1.06262e+06	910906	1.01718e+06	1.03908e+06	357566	379655	354800	316537	344316	488068	453379	491458	462464	429641	1.74082e+06	1.7054e+06	1.64232e+06	1.8372e+06	1.65495e+06	3.87413e+06	4.1246e+06	4.0362e+06	4.18303e+06	4.0229e+06	1.2018e+06	1.18969e+06	1.17761e+06	1.14031e+06	1.14081e+06
N-Acetylaminooctanoic acid	Organic acid and its derivatives	Organic acid and Its derivatives	200.1	201.136	[M-H]-	C10H19NO3	29577.8	43640.4	35220.6	37306.6	37683.4	11607.7	13512.5	14466	18751.3	20673.8	31948.2	26017.6	35627.4	36446.1	33888.8	34189.8	42062.1	37231.2	34921.5	90348.6	84006.2	87990.6	84733.2	87709.3	50079.9	50966.7	52671.5	53016.2	52033.1	20567.8	30329.6	27800.7	30879.4	25842	29999.1	33973.4	32744.3	33961.9	33297.7
N-Acetylputrescine	Organic acid and its derivatives	Organic acid and Its derivatives	131	130.111	[M-Cl]+	C6H14N2O	928635	865133	920852	833338	890054	884290	907030	431966	881901	873094	855016	859586	769104	891881	834770	849965	843650	779908	852412	827498	760883	366007	826038	833998	816734	804988	733973	810874	965515	377460	840241	825913	780145	822587	897206	819308	846439	877162	831307
N-Methylanthranilic acid	Organic acid and its derivatives	Organic acid and Its derivatives	152.1	151.063	[M+H]+	C8H9NO2	74054.6	67247.4	61148.6	51296.9	80480.7	41290.7	34568.4	35732.5	23237	50836.5	133639	121341	145271	120511	81979.5	98193	95284.7	87885.7	83115.4	116965	122687	146472	96785.7	117308	110679	81058.1	83903.8	106237	87941.1	26124.5	36193.6	40508.1	40601	31110.8	84031.2	83046.4	66457.7	79725.9	75750.4
Octadec-9-ene-1,18-dioic-acid	Organic acid and its derivatives	Organic acid and Its derivatives	295.2	312.23	[M+H-H2O]+	C18H32O4	2.57521e+06	2.23609e+06	1.92372e+06	2.08583e+06	2.78554e+06	2.90432e+06	3.5561e+06	2.38273e+06	2.61545e+06	2.30933e+06	5.15378e+06	2.7321e+06	2.92685e+06	3.50114e+06	4.08462e+06	4.05016e+06	4.76512e+06	3.37655e+06	7.67777e+06	874429	898808	890480	768972	713170	3.8073e+06	4.90858e+06	5.4574e+06	8.58363e+06	5.49812e+06	1.70575e+06	2.18353e+06	2.72279e+06	1.84075e+06	2.21242e+06	2.81335e+06	2.44849e+06	2.92627e+06	2.42427e+06	2.69207e+06
Octadecanedioic acid	Organic acid and its derivatives	Organic acid and Its derivatives	313.2	314.246	[M-H]-	C18H34O4	432945	1.00833e+06	467791	905406	383954	804904	522122	442968	498436	414729	583504	216864	577090	213319	639148	223360	773332	226574	452218	258461	360882	454817	185432	185422	267756	231401	357605	1.83127e+06	471997	327175	745733	359450	397319	476052	682319	623500	668692	704203	690323
Orotic Acid	Organic acid and its derivatives	Organic acid and Its derivatives	157	156.017	[M+H]+	C5H4N2O4	462189	472880	505063	471109	461568	271075	412265	333730	305330	260093	289398	457405	556090	410595	659617	1666365	1097550	1465845	641026	490850	383855	521016	474125	447375	629725	683305	718480	541030	564455	1.10283e+06	623293	1053890	1104270	1087475	572820	619685	596250	525975	546050
Oxoadipic Acid	Organic acid and its derivatives	Organic acid and Its derivatives	159	160.037	[M-H]-	C6H8O5	493881	534511	505636	541134	667623	388448	396845	372443	294348	572404	347553	461030	320035	487985	594989	537700	676270	678394	554333	634721	567704	689635	598046	642633	532631	511995	573469	595261	549044	165334	126997	122411	186870	158964	464226	533218	425482	442349	370910
Phenylpyruvic Acid	Organic acid and its derivatives	Organic acid and Its derivatives	163	164.047	[M-H]-	C9H8O3	157197	199762	182349	171479	179408	225872	236544	216671	203991	224846	208068	191014	234422	235303	149597	171280	164948	168318	136615	182052	161885	171083	151163	158305	407410	396104	392927	364818	364071	153479	180146	174809	190430	162035	204849	198459	202031	188755	200009
Pimelic acid	Organic acid and its derivatives	Organic acid and Its derivatives	159.1	160.074	[M-H]-	C7H12O4	2.25572e+06	2.42229e+06	2.15383e+06	2.10906e+06	2.06602e+06	314622	346422	352981	389645	365198	949511	913050	1.00377e+06	932289	1.4618e+06	1.35732e+06	1.73142e+06	1.95406e+06	1.53941e+06	3.96118e+06	3.67141e+06	4.12198e+06	3.95444e+06	3.80152e+06	615939	576650	624678	655212	654507	238056	234138	253767	306343	279934	1.16478e+06	1.17471e+06	1.18384e+06	1.13556e+06	1.21378e+06
Piperidine acid	Organic acid and its derivatives	Organic acid and Its derivatives	128.1	129.079	[M-H]-	C6H11NO2	466597	422397	561179	424653	478921	463135	447510	209598	492060	222096	612494	450535	387195	532265	147833	221845	349019	268590	200145	187017	540817	340410	167035	290300	1.17436e+06	1.10969e+06	996609	1.0368e+06	889390	465723	526895	398785	180425	315355	378840	562880	566905	609456	429076
Piperonylic acid	Organic acid and its derivatives	Organic acid and Its derivatives	165	166.027	[M-H]-	C8H6O4	1.28254e+06	1.57896e+06	1.44088e+06	1.74004e+06	1.58081e+06	1.04938e+06	1.12627e+06	956590	1.13857e+06	1.31353e+06	1.02037e+06	999451	2.16084e+06	1.52317e+06	1.72513e+06	1.53361e+06	1.19364e+06	1.34872e+06	818518	1.2314e+06	1.62777e+06	847999	794506	1.38163e+06	937101	793463	690930	1.21942e+06	989650	1.80302e+06	1.60701e+06	906963	758694	1.97749e+06	1.35627e+06	1.18611e+06	1.19067e+06	1.38687e+06	1.28709e+06
Porphobilinogen	Organic acid and its derivatives	Organic acid and Its derivatives	225.1	226.095	[M-H]-	C10H14N2O4	267726	1.26892e+06	481944	895739	1.0051e+06	679814	521500	739147	689099	385202	595975	646224	1.23803e+06	804543	1.17396e+06	847877	1.04048e+06	844457	633020	1.40138e+06	1.09849e+06	426251	534770	1.43502e+06	524309	492042	432138	845063	996271	1.15832e+06	563073	521555	392757	3.35569e+06	918761	696702	779339	857830	733245
Pyrazine-2-carboxylic acid	Organic acid and its derivatives	Organic acid and Its derivatives	123	124.028	[M-H]-	C5H4N2O2	972377	1.03872e+06	1.00038e+06	1.0035e+06	1.05671e+06	740082	661597	707407	820788	696319	952855	863402	993595	1.00385e+06	1.02649e+06	1.02403e+06	1.01445e+06	982413	888058	1.13545e+06	1.07614e+06	1.09013e+06	975048	1.04504e+06	870509	787433	766821	783537	822806	763702	714153	689876	703989	734613	885446	826139	847402	831410	839090
Pyrrole-2-Carboxylic Acid	Organic acid and its derivatives	Organic acid and Its derivatives	110	111.032	[M-H]-	C5H5NO2	632506	783757	686499	734946	728121	1.18724e+06	1.21649e+06	1.26326e+06	1.33073e+06	1.34267e+06	2.22687e+06	2.24616e+06	2.22694e+06	2.28932e+06	624496	649004	684705	700061	608670	1.1428e+06	1.08475e+06	1.19479e+06	1.0631e+06	1.13338e+06	4.60123e+06	4.28093e+06	4.80659e+06	4.3122e+06	4.57603e+06	1.92464e+06	1.94337e+06	1.93681e+06	1.97815e+06	1.94531e+06	1.48021e+06	1.57166e+06	1.45351e+06	1.57112e+06	1510071
Pyrroloquinoline Quinone	Organic acid and its derivatives	Organic acid and Its derivatives	329	330.012	[M-H]-	C14H6N2O8	1.66658e+06	1.88182e+06	2.05523e+06	1.81036e+06	2.09037e+06	484629	423107	544088	509069	454359	329452	343049	348105	361619	517927	467960	492896	541504	407176	355109	327534	318365	337941	349781	572311	670561	701747	650134	617718	398165	284359	276777	271691	267179	705092	699466	761540	759867	725731
Quinic acid	Organic acid and its derivatives	Organic acid and Its derivatives	191.1	192.063	[M-H]-	C7H12O6	368925	445410	371340	414129	364054	101897	81216.2	133038	162105	316479	359101	807285	354776	459601	328407	240939	352323	375230	205536	1.00799e+06	392011	398918	377981	409888	307394	279192	377832	423771	352843	50939.7	58323.4	29366.4	39954.4	49205.3	270718	238073	217173	240307	418955
Raphanusamic acid	Organic acid and its derivatives	Organic acid and Its derivatives	164	162.976	[M+H]+	C4H5NO2S2	287464	544369	243898	243561	251289	183382	277388	169434	169500	173698	218961	236597	205104	169623	268722	223427	251289	182163	242051	202064	232775	259687	207761	144734	123617	180126	226320	189083	193181	224262	126669	141107	103353	118390	116720	206382	123680	173790	128395
Salicylic acid	Organic acid and its derivatives	Organic acid and Its derivatives	137	138.032	[M-H]-	C7H6O3	1.65426e+07	1.74684e+07	1.63586e+07	1.73264e+07	1.54505e+07	2.2256e+07	2.03243e+07	2.03602e+07	2.26852e+07	1.83555e+07	41467281	4.02512e+07	42820246	4.2795e+07	2.779e+07	2.93731e+07	2.85113e+07	2.93711e+07	2.70504e+07	4.49663e+07	4.16703e+07	4.00357e+07	4.03807e+07	4.16479e+07	4.70913e+07	4.6007e+07	4.51432e+07	4.81452e+07	4.62952e+07	2.34133e+07	2.2016e+07	2.29299e+07	2.37128e+07	2.30815e+07	2.53364e+07	2.75765e+07	2.7437e+07	2.58267e+07	2.61185e+07
SDMA	Organic acid and its derivatives	Organic acid and Its derivatives	203	202.143	[M+H]+	C8H18N4O2	478366	421506	581169	516110	488826	650271	542282	586571	619725	765511	1.02178e+06	895130	1.08711e+06	1.07727e+06	813656	958434	979351	968009	873225	1237020	775610	808406	697154	1181555	1.791e+06	1.6368e+06	1.78747e+06	2.05818e+06	1.80204e+06	1.08021e+06	1.00654e+06	996149	1.05662e+06	974217	810670	829515	785608	911332	916490
Sebacate	Organic acid and its derivatives	Organic acid and Its derivatives	201.1	202.121	[M-H]-	C10H18O4	103427678	1.1659e+08	1.09672e+08	1.09389e+08	1.06918e+08	5.03665e+07	5.21173e+07	5.45717e+07	5.49385e+07	6.77789e+07	150090076	1.42836e+08	1.38779e+08	1.47573e+08	1.05811e+08	1.11196e+08	1.28535e+08	1.30284e+08	1.17257e+08	1.5812e+08	1.45504e+08	1.48454e+08	1.45994e+08	1.50672e+08	8.74995e+07	8.19265e+07	9.3761e+07	9.6885e+07	9.34239e+07	3.43043e+07	3.57103e+07	3.79465e+07	3.53932e+07	3.48953e+07	9.95568e+07	9.75969e+07	9.88308e+07	9.84293e+07	9.99274e+07
Shikimic Acid	Organic acid and its derivatives	Organic acid and Its derivatives	173	174.053	[M-H]-	C7H10O5	6.78332e+06	7.03755e+06	6463524	6.02537e+06	5.91643e+06	1.56818e+06	1.44691e+06	1.45473e+06	1.60409e+06	1.476e+06	7.44792e+06	6.80052e+06	7.71072e+06	8.13243e+06	2.78134e+07	27443612	2.8482e+07	2.73291e+07	2.57459e+07	4.61782e+06	4.29761e+06	4.13659e+06	3.89532e+06	4.00238e+06	2.52006e+07	2.32305e+07	2.39767e+07	2.56964e+07	2.34338e+07	6.22906e+07	5.74226e+07	5.96309e+07	6.01957e+07	5.81713e+07	1.49198e+07	1.45911e+07	1.491e+07	1.43367e+07	1.50049e+07
Subericacid	Organic acid and its derivatives	Organic acid and Its derivatives	173.1	174.089	[M-H]-	C8H14O4	2.93292e+08	3.0993e+08	2.99651e+08	2.98432e+08	2.95235e+08	1.37138e+08	1.47789e+08	1.51856e+08	1.40407e+08	168417949	3.23074e+08	3.05935e+08	3.06688e+08	3.10369e+08	2.8432e+08	2.84611e+08	3.00721e+08	3.0538e+08	2.96316e+08	3.74056e+08	3.64588e+08	3.60327e+08	3.63054e+08	3.61912e+08	2.23016e+08	2.19017e+08	2.31484e+08	2.38273e+08	2.3312e+08	1.10777e+08	1.12502e+08	1.18529e+08	1.18067e+08	1.12913e+08	2.69332e+08	2.68127e+08	265959678	2.69287e+08	2.70605e+08
Succinic Acid	Organic acid and its derivatives	Organic acid and Its derivatives	117	118.027	[M-H]-	C4H6O4	8.40004e+07	9.64374e+07	9.46776e+07	8.39134e+07	8.00461e+07	1.39379e+07	1.17503e+07	1.5241e+07	1.56683e+07	1.5625e+07	1.89474e+07	1.70283e+07	1.77463e+07	1.75558e+07	2.58318e+07	2.63371e+07	3.1161e+07	3.19233e+07	2.67527e+07	2.30607e+07	2.03218e+07	2.24269e+07	1.96964e+07	2.11348e+07	4.48831e+07	4.30085e+07	4.66462e+07	4.98863e+07	4.68651e+07	2.11362e+07	2.29957e+07	2.46814e+07	2.36766e+07	2.39443e+07	3.49195e+07	3.39428e+07	3.52859e+07	3.55953e+07	3.50802e+07
Sulfoacetic acid	Organic acid and its derivatives	Organic acid and Its derivatives	139	139.978	[M-H]-	C2H4O5S	6.36654e+06	7.00574e+06	6.9857e+06	6.75973e+06	6.40854e+06	5.41133e+06	4.66434e+06	5.97062e+06	1.0726e+07	6.42768e+06	10563735	9.86003e+06	5.03132e+06	9.77618e+06	8.26948e+06	9.53011e+06	8.8644e+06	7.615e+06	9.23339e+06	8.07584e+06	1.32415e+07	8.26281e+06	7.16919e+06	1.3646e+07	1.12043e+07	1.24127e+07	1.44545e+07	1.18892e+07	1.28506e+07	5.83389e+06	6.20663e+06	6.37133e+06	6.66218e+06	6.11531e+06	8.05196e+06	8.05918e+06	7.72863e+06	8.53366e+06	8.7509e+06
Tartaric Acid	Organic acid and its derivatives	Organic acid and Its derivatives	149	150.016	[M-H]-	C4H6O6	55015	47554.3	43636.5	35679.5	70020	36163.5	15064.6	25255.7	16643.8	22973.7	27753.6	33287.5	25823.8	45968.5	52507.1	68355	50855.6	52498.9	62148.8	53697.1	66512	66172.5	48804.6	41214.8	40346.2	50015	17917.1	31946.8	37118	22995.3	15060.7	24688.2	15859	16675	18561.4	35010	28340	40346.2	24935.8
Tetradecyl phosphonic acid	Organic acid and its derivatives	Organic acid and Its derivatives	277.2	278.201	[M-H]-	C14H31O3P	14244.4	14930.4	15859.2	16822.5	14281.7	15482.2	17026.2	16692.2	13746.2	8505.45	14239.9	17164.6	16350.2	18965.8	14295.9	13922	9984.8	13615.2	9569.96	9880.26	14080.5	10878.2	10623.7	11987	13304.9	8883.62	14608.6	10338.7	13797	13206.1	13480.4	13072.4	9544.5	8981.89	8939.37	13747.8	11211.4	7806.94	9716.33
Traumatic acid	Organic acid and its derivatives	Organic acid and Its derivatives	227.1	228.136	[M-H]-	C12H20O4	7.96192e+06	8.71604e+06	8.2974e+06	7.65616e+06	7.71655e+06	7.12713e+06	6.79952e+06	7.45193e+06	7.4405e+06	9.3095e+06	1.35343e+07	1.27096e+07	1.25409e+07	3.41959e+06	8.18164e+06	7.36009e+06	8.49367e+06	9.16694e+06	7.7672e+06	8.57388e+06	7.91341e+06	7.97827e+06	7.97701e+06	8.21911e+06	9.01203e+06	8.91947e+06	1.01681e+07	1.08883e+07	3.37076e+06	4.65189e+06	4.79249e+06	5.2522e+06	5.22138e+06	5.07171e+06	8.22744e+06	7.56316e+06	7.92107e+06	8.1727e+06	8.09566e+06
Tropate	Organic acid and its derivatives	Organic acid and Its derivatives	165.1	166.063	[M-H]-	C9H10O3	2.28339e+06	2.5327e+06	2.4433e+06	2.36092e+06	2.28819e+06	3.849e+06	3.39301e+06	3.24288e+06	4.07402e+06	3.43881e+06	3.56867e+06	3.27592e+06	4.22194e+06	4.60739e+06	3.44417e+06	3.59897e+06	3.60888e+06	3.51143e+06	3.05477e+06	3.69181e+06	3.30033e+06	3.37772e+06	3.28202e+06	3.16148e+06	7.92924e+06	7.70841e+06	8.17017e+06	8.60677e+06	7.89758e+06	3.28619e+06	2.87086e+06	2.87435e+06	3.15135e+06	2.89711e+06	3.35971e+06	3.39694e+06	3.33806e+06	3.30967e+06	3.25572e+06
Ureidoisobutyric Acid	Organic acid and its derivatives	Organic acid and Its derivatives	145.1	146.069	[M-H]-	C5H10N2O3	246195	172456	182101	213885	245985	37562.5	29591.8	22926.7	37561.1	44616.8	52597	53212	89766.2	69329.2	834888	900763	1.11833e+06	875448	957396	45118.1	35122.2	33958.2	39539.7	29756	98874.6	101571	214958	118894	107848	388078	362449	325954	239794	277278	116407	155120	195080	146596	180522
Uric acid	Organic acid and its derivatives	Organic acid and Its derivatives	169	168.028	[M+H]+	C5H4N4O3	961575	1060605	1089155	1087475	592669	1388405	1122745	1218530	1265605	1711900	646415	820695	1010240	599600	919630	1166430	1208445	1136185	981710	1379990	1545005	1.12719e+06	1354750	1440590	554415	492520	546050	597925	616335	1253835	1511315	1119385	896150	1161390	684980	928020	1008565	902860	919630
Urocanic Acid	Organic acid and its derivatives	Organic acid and Its derivatives	137	138.043	[M-H]-	C6H6N2O2	450715	442360	464095	398895	376137	527645	423970	507575	522630	490850	1324470	1025350	1418705	1233660	499210	510006	619685	584535	429825	1.76689e+06	2196820	2461090	2439050	1933035	439424	422455	562780	552740	556090	382185	462045	360883	398187	368222	782145	897825	529257	574665	676610
Vanillic Acid	Organic acid and its derivatives	Organic acid and Its derivatives	167	168.042	[M-H]-	C8H8O4	55773.3	75924	73089.6	103192	38318.9	24847.5	19055.5	21926	24303.7	12020.4	45879.6	43312.8	41527.1	33038.5	60191.5	51345.6	56556.1	58553.1	44095.9	37412.7	36108.1	50901.2	39492.6	38299.8	119221	138281	123726	144975	104944	72975.6	85506.1	71090.6	74904.1	53527.4	58610.3	36882.3	66784.9	53456.1	40813.2
α-Cyclohexylmandelic acid	Organic acid and its derivatives	Organic acid and Its derivatives	233.1	234.126	[M-H]-	C14H18O3	67894.8	49322.7	57345.3	65350.3	63302.6	58683.1	67490.1	74344.8	62090.5	56779	93755.5	61643.6	86075.6	85436	83244.8	73970.6	66718.9	69997.3	84811.1	23699.5	25036.8	29203.7	17192.9	30377	94909.8	98745.3	105348	113056	106716	25483.6	37655.9	31987.7	34378.1	26151.1	62170.7	45815.9	58149	50690.2	65777.2
α-Hydroxyglutaric Acid (sodium salt)	Organic acid and its derivatives	Organic acid and Its derivatives	147	148.11	[M-H]-	C5H8O5	948150	1097550	1069000	1013600	1080755	614660	460750	636425	663210	882730	629725	271946	596250	542705	805610	825725	1072360	780470	897825	832430	407405	755335	705080	355710	1032065	1070680	892795	1233660	824050	328715	412265	349091	309947	569475	703405	653165	695030	711780	421978
1-Methyladenine	Nucleotide and its metabolites	Nucleotide and Its metabolites	148.1	149.07	[M-H]-	C6H7N5	32083.6	41852.3	55588.3	41031.2	21675	8727.42	5381.38	8030.86	6054.25	8805.35	14354.4	15548.4	10005	8964.48	6983.39	3375.33	17913.3	16675	6887.27	3340	5005	9091.66	6670	11445.8	38643.4	50164.5	51101.1	31454.1	57390.2	11670	19077.2	9393.19	8340	11592.8	20565.2	16675	18205.2	27874.6	22754.4
1-Methyladenosine	Nucleotide and its metabolites	Nucleotide and Its metabolites	282.1	281.112	[M+H]+	C11H15N5O4	757610	889376	734807	661236	662303	727746	717706	680360	652492	724095	850827	748849	936605	994886	649036	593519	670783	555213	568812	508890	474513	564406	509219	429337	3.6747e+06	3.59285e+06	3.56985e+06	3.92354e+06	3.18024e+06	2.26848e+06	2.22483e+06	2.23766e+06	2.33958e+06	2.22943e+06	1.11524e+06	1.16887e+06	1.0806e+06	1.16412e+06	1.13117e+06
1-Methylguanine	Nucleotide and its metabolites	Nucleotide and Its metabolites	166.1	165.065	[M+H]+	C6H7N5O	2.37224e+06	2.86674e+06	2.90794e+06	2.7478e+06	2.81236e+06	3.97013e+06	2.8578e+06	3.04834e+06	2.73701e+06	3.28914e+06	2.91682e+06	2.29029e+06	2.61956e+06	3.05196e+06	1.86113e+06	2.13469e+06	2.0597e+06	1.97169e+06	1.64367e+06	2.21168e+06	2.08326e+06	2.30274e+06	1.90188e+06	1.86977e+06	3.26458e+06	3.58124e+06	3.09539e+06	3.7402e+06	3.49177e+06	3.77035e+06	3.46913e+06	4.12516e+06	3.94703e+06	4.10877e+06	2.87583e+06	2.66659e+06	2.56292e+06	2.61092e+06	2.54282e+06
1-Methylguanosine	Nucleotide and its metabolites	Nucleotide and Its metabolites	298.1	297.107	[M+H]+	C11H15N5O5	127240	95543.5	89919.4	101712	89242.6	89946.6	100379	61597.5	53420.3	98955.9	58453.3	48476.4	93110.2	68448.8	73150.1	58091.9	76190	42995.5	163219	71338.7	37019.4	31732	45848.8	58070.6	224958	220925	280857	184063	243720	86968.2	179981	206378	184311	192084	79185.1	66681.9	79922.7	95547.3	58757.3
1-Methylxanthine	Nucleotide and its metabolites	Nucleotide and Its metabolites	165	166.049	[M-H]-	C6H6N4O2	218925	250233	258649	251138	232942	127351	107484	117345	113080	102422	242566	225521	227689	252517	240800	229360	258138	265681	222809	278120	277628	278301	276793	291717	162525	157386	154621	168062	161584	156963	146067	167499	134967	137594	173000	184718	165607	176900	187104
2-(Dimethylamino)Guanosine	Nucleotide and its metabolites	Nucleotide and Its metabolites	310.1	311.123	[M-H]-	C12H17N5O5	82917.9	103942	102450	86632.4	82503.2	33144.5	42947.7	40849.8	44126.9	39679.6	27031.3	73256	26718.2	27946.8	63325.8	64568.4	78905.2	62136	86433.6	55967.8	56607.7	45156.9	69707.2	61299.1	143302	123145	117970	148127	114587	98143.2	105146	81444.7	88853.7	96716.4	64439.8	78161.1	64450.1	62441	63615.5
2,2'-Cyclouridine	Nucleotide and its metabolites	Nucleotide and Its metabolites	227.1	226.059	[M+H]+	C9H10N2O5	6.07011e+06	6.70183e+06	6.24685e+06	24399.2	6.08735e+06	4.93565e+06	17596.6	6246.99	4.99144e+06	7947.07	6.24548e+06	12752.8	11850.8	6.34365e+06	5.8481e+06	5.77202e+06	6.06863e+06	5.99323e+06	5.8955e+06	6.91848e+06	27867.9	19565.6	6.61008e+06	6.55454e+06	9.06888e+06	8.99235e+06	8.9339e+06	9.59402e+06	20883.4	26099.5	5.82565e+06	5.89483e+06	16135.3	32692.3	13765.9	20432.5	14758	16302.2	13715.2
2'-Aenylic Acid	Nucleotide and its metabolites	Nucleotide and Its metabolites	346.1	347.063	[M-H]-	C10H14N5O7P	124729	128068	114241	102984	78874	91324.8	93912.6	99476.3	96818.4	100040	154340	137748	115972	120299	223319	209496	253866	291403	177112	89986.8	83063.4	125640	111375	87208.6	337784	262760	472049	542306	503461	117701	102989	115075	163434	160089	140154	137805	87838.5	135018	148839
2-amino-6-methylmercaptopurine	Nucleotide and its metabolites	Nucleotide and Its metabolites	182	181.042	[M+H]+	C6H7N5S	15918.9	26502	20568.4	30817.5	18254.6	23014.6	29051	18626.2	20501.4	21001.1	22884.1	24549.2	24959.2	32831.8	27717.4	18615.6	23003.7	24559.5	14971.9	17907.3	27060.2	26926.6	21887.6	27264.5	32246.4	15964.4	35304.5	14725.4	27368	67481.2	79067.2	63399.1	86385.8	71842.6	29766.7	38795.8	33986.8	21355.1	26983.2
2-Aminoadenosine	Nucleotide and its metabolites	Nucleotide and Its metabolites	283.1	282.107	[M+H]+	C10H14N6O4	121736	107249	116720	123438	124512	131511	56915.7	76690	78212.5	86700	38999.3	84813	58350	72349.5	158350	137065	181484	210854	148511	85779.3	137589	87354	66950.1	108663	56832.6	51680	85585.9	48345	65020	68092.7	97605.6	102151	67444.1	72960.9	100599	68355	64128.1	51680	55342.9
2-Aminomethylpyrimidine	Nucleotide and its metabolites	Nucleotide and Its metabolites	110.1	109.064	[M+H]+	C5H7N3	1.01233e+06	701964	712251	596268	721830	2.27448e+06	1.33096e+06	1.87807e+06	1.74935e+06	2.07201e+06	860591	1.10071e+06	1.2024e+06	934337	685929	1.35969e+06	1.36834e+06	1.3936e+06	857705	2.56426e+06	1.26624e+06	905894	1.12712e+06	1.33704e+06	1.56501e+06	1.77435e+06	1.77783e+06	1.40318e+06	1.94476e+06	1.72608e+06	1.83584e+06	2.13556e+06	2.36259e+06	1.97812e+06	2.03377e+06	1.82268e+06	1.90606e+06	1.95078e+06	2.06527e+06
2-Aminopurine	Nucleotide and its metabolites	Nucleotide and Its metabolites	136.1	135.054	[M+H]+	C5H5N5	4.26874e+06	4.86641e+06	4.26585e+06	3.70215e+06	4.42085e+06	5.37424e+06	6.64664e+06	5.4919e+06	5.22238e+06	5.89959e+06	8.3398e+06	7.49606e+06	7.06511e+06	8.75961e+06	9.53622e+06	9.44834e+06	1.06016e+07	9.94545e+06	9.65327e+06	5.38418e+06	4.58399e+06	6.55561e+06	3.86015e+06	4.22876e+06	5.84532e+07	5.78684e+07	5.90387e+07	5.84859e+07	5.74819e+07	1.8219e+07	1.81743e+07	1.96024e+07	1.7923e+07	1.95127e+07	1.13846e+07	1.18426e+07	1.26038e+07	1.21764e+07	1.22563e+07
2'-Deoxyadenosine	Nucleotide and its metabolites	Nucleotide and Its metabolites	252.1	251.102	[M+H]+	C10H13N5O3	2.03948e+06	2.44595e+06	1.63348e+06	1.58213e+06	1.73314e+06	1.11347e+06	1.07562e+06	1.01183e+06	1.25592e+06	1.22121e+06	3.27675e+06	3.6187e+06	4.0635e+06	3.63953e+06	822201	773746	782404	868100	826087	186302	167288	232671	129797	157272	3.57328e+07	3.56829e+07	3.66815e+07	3.5503e+07	3.45174e+07	1.28271e+07	1.44781e+07	1.41729e+07	1.42158e+07	1.30153e+07	4.62025e+06	4.77723e+06	5.57021e+06	5.49794e+06	6.43398e+06
2'-Deoxycytidine-5'-Monophosphate	Nucleotide and its metabolites	Nucleotide and Its metabolites	306	307.057	[M-H]-	C9H14N3O7P	18274.7	11086.6	11670	36520.4	8491.9	35815.1	22923.4	20243.1	10489.2	17748.4	15512.6	49606.1	54928.9	53030.4	35303.6	9442.74	16979.2	23146.9	7392.58	18340	11813.9	44506.8	31326.3	10005	11670	50536.8	90113	82000.5	38125.3	28998.6	9764.88	10489.2	70473.2	68415.1	38223.3	36593.1	40898.4	26833.3	21198.8
2-Deoxy-D-ribofuranose 5-phosphate	Nucleotide and its metabolites	Nucleotide and Its metabolites	213	214.024	[M-H]-	C5H11O7P	300006	222922	345412	289772	262998	1.02129e+06	833974	639276	615626	876151	549222	413723	473721	206281	198188	201042	233570	199890	201287	213444	205755	223345	186109	215588	281953	264648	218450	245595	251364	270971	350330	258185	354147	329940	247468	398834	411597	421544	401351
2'-Deoxyinosine	Nucleotide and its metabolites	Nucleotide and Its metabolites	253.1	252.086	[M+H]+	C10H12N4O4	153725	200508	171523	162719	165857	110647	98356	92338	76338.5	124428	244431	271378	259180	262688	78930	55547.7	98072.1	108014	68997.3	335911	279567	311048	56457.1	306970	2.18332e+06	2.12686e+06	2.51055e+06	2.50208e+06	2.13761e+06	723746	902876	819767	926350	941865	369208	456920	374444	410636	384595
2'-Deoxyuridine	Nucleotide and its metabolites	Nucleotide and Its metabolites	227.1	228.075	[M-H]-	C9H12N2O5	68484	80819.8	92952.2	86836.6	108875	20375.8	16886.5	18333.5	26188.3	10726.7	36186.6	64189.7	24742.3	43454.9	53175.7	65660.2	61469.4	42431.4	57160.4	52018.5	64425.7	64762.9	39440.7	74623.8	74585.4	73041.5	55329.4	62314.3	57231.7	68414.1	95832.2	78129.1	80673.6	52173.1	33554.3	50697.8	34068.6	46637.1	53717.7
2-Hydroxy-6-Aminopurine	Nucleotide and its metabolites	Nucleotide and Its metabolites	152.1	151.049	[M+H]+	C5H5N5O	10484170	14667500	8254275	12140085	18857845	2.9858e+06	4139310	2.76746e+06	3670035	2.49215e+06	21388295	10145910	6289265	13293375	13737795	8.27218e+06	8035610	6.2675e+06	13014235	6746160	10719080	19032315	11740175	8938840	28019080	19294400	24393410	39980285	19241185	22182465	23152275	1.85718e+07	2.61558e+07	16839645	7.34304e+06	16086035	15792335	17214125	13966925
2-Methylguanosine	Nucleotide and its metabolites	Nucleotide and Its metabolites	296.1	297.107	[M-H]-	C11H15N5O5	80549.8	100118	116065	101379	111619	58503.9	60705.8	56573	64465.4	72898.2	72325.1	57710.8	64746.1	55856.1	64553.1	51697.7	66961.9	138934	58255.3	72329.2	65103.9	62557.9	56290.6	51555.4	296465	268604	272577	301287	247917	153216	164351	156934	150125	140824	78359.3	81539.6	76790.4	103249	109424
2'-O-Methylguanosine	Nucleotide and its metabolites	Nucleotide and Its metabolites	298.1	297.107	[M+H]+	C11H15N5O5	72200	93215.4	118572	115752	131431	379400	371316	212581	265881	264577	119550	87068	91243.9	80011.1	126900	122376	122764	147304	122923	209693	256313	227348	213407	258691	147205	129919	141640	104414	132253	145745	102717	111482	82589.2	130777	89558.1	141661	131599	152814	141198
2'-O-methyluridine	Nucleotide and its metabolites	Nucleotide and Its metabolites	257.1	258.085	[M-H]-	C10H14N2O6	60483.5	102594	95565.8	95823.1	88946	218615	191132	126499	205377	205658	86826.7	80602.8	86012.9	108797	172092	151104	153624	141802	153732	238871	285084	239703	246504	208378	87435.3	88776.7	71824.9	87567.8	75001	139654	128900	105839	131295	94701.9	141398	113518	125516	147804	120688
3'-Adenylic acid	Nucleotide and its metabolites	Nucleotide and Its metabolites	346.1	347.063	[M-H]-	C10H14N5O7P	124729	128068	114241	102984	78874	91324.8	93912.6	99476.3	96818.4	100040	154340	137748	115972	120299	223319	209496	253866	291403	177112	89986.8	83063.4	125640	111375	87208.6	337784	262760	472049	542306	503461	117701	102989	115075	163434	160089	140154	137805	87838.5	135018	148839
3-Deoxyadenosine	Nucleotide and its metabolites	Nucleotide and Its metabolites	252.1	251.102	[M+H]+	C10H13N5O3	14233.8	34205.5	39983.3	19538.2	26620.6	26361.9	20024.2	18689.7	9725.19	26451.9	46620.3	29346.3	32857.5	40406.8	5821.9	19542.8	22962.5	10680	8843.09	15230.7	10673.3	6714.03	5610.78	6717.69	291833	332149	346021	323380	337903	103876	124314	150620	137115	134459	67489.5	51412.1	49719.8	65267	66156.6
3-Deoxyguanosine	Nucleotide and its metabolites	Nucleotide and Its metabolites	266.1	267.097	[M-H]-	C10H13N5O4	2.13422e+06	2.72258e+06	2.32862e+06	2.31151e+06	2.29801e+06	205746	218866	215287	215835	223004	894295	693901	912468	898621	1.20865e+06	1.13759e+06	1.47183e+06	1.3286e+06	1.17543e+06	252758	242912	247260	252525	245278	5.18662e+06	4.95862e+06	4.56115e+06	4.82776e+06	4.87347e+06	3.34346e+06	3.66872e+06	3.44e+06	3.02812e+06	2.87606e+06	1.57526e+06	1.36548e+06	1.53383e+06	1.53177e+06	1.70695e+06
3-Methylxanthine	Nucleotide and its metabolites	Nucleotide and Its metabolites	165	166.049	[M-H]-	C6H6N4O2	218925	250233	258649	251138	232942	127351	107484	117345	113080	102422	242566	225521	227689	252517	240800	229360	258138	265681	222809	278120	277628	278301	276793	291717	162525	157386	154621	168062	161584	156963	146067	167499	134967	137594	173000	184718	165607	176900	187104
5,6-Dihydro-5-Methyluracil	Nucleotide and its metabolites	Nucleotide and Its metabolites	129.1	128.059	[M+H]+	C5H8N2O2	301990	230307	237088	235433	255013	186835	185775	141065	172209	242670	209987	210344	144124	204324	1.61191e+06	1.50793e+06	1.74116e+06	1.72627e+06	1.41954e+06	327538	203353	191556	333876	502465	834841	802186	794910	831191	802198	512475	359948	263519	407339	285204	386217	560248	525278	464505	503014
5-Acetylamino-6-amino-3-methyluracil	Nucleotide and its metabolites	Nucleotide and Its metabolites	199.1	198.075	[M+H]+	C7H10N4O3	1.23774e+06	847666	1.18713e+06	1.07366e+06	1.01096e+06	1.14723e+06	1.21166e+06	1.09042e+06	1.30874e+06	1.46011e+06	667264	1.00763e+06	1.03369e+06	1.09753e+06	886531	910712	863187	813140	832988	707818	676085	671413	630874	780978	776405	670071	599127	550242	675577	737103	661039	996071	744350	921358	707418	411368	471527	432057	512512
5-Aminoimidazole ribonucleotide	Nucleotide and its metabolites	Nucleotide and Its metabolites	296.1	295.056	[M+H]+	C8H14N3O7P	2843105	2875415	2596800	2900925	1.15717e+06	7500905	7706465	7650215	7260575	6920925	2.10426e+06	7982755	8211930	6763630	2778515	2815910	3464990	3123900	3289230	17270375	7.23181e+06	5.13199e+06	5.75597e+06	13273290	9149980	11357560	10038690	3.82588e+06	11931850	1878985	1796260	1673110	1546690	1975275	7822550	6873720	6849245	6564625	7601010
5'-Deoxy-5'-(Methylthio) Adenosine	Nucleotide and its metabolites	Nucleotide and Its metabolites	298	297.09	[M+H]+	C11H15N5O3S	39139.5	76246.2	26802	56348.8	20349.3	29668.2	32282.9	58924.2	18273.6	28258.2	26690.9	22633.8	45207.4	17637.5	53950	68834.4	67814	58231.1	83489.4	39384.4	22239.8	19181.1	26887.7	58465.4	108326	124426	139405	109847	123857	75819.7	68981.7	63787.7	56412.4	71571.8	51341.2	53410.2	36814.4	60364.4	43565.3
5'-Deoxy-5'-fluoroadenosine	Nucleotide and its metabolites	Nucleotide and Its metabolites	270.1	269.092	[M+H]+	C10H12FN5O3	345497	430667	424206	392113	356437	602717	631281	596293	541563	707870	827922	785199	879956	961870	952760	889753	1.02761e+06	1.02342e+06	946214	567701	432938	755388	381915	439498	6.21308e+06	5.68062e+06	5.98695e+06	6.32703e+06	5.58466e+06	1.99253e+06	1.90089e+06	1.89019e+06	1.95316e+06	2.00204e+06	1.04363e+06	1.17432e+06	1.20634e+06	1.2302e+06	1.29204e+06
5'-Deoxyadenosine	Nucleotide and its metabolites	Nucleotide and Its metabolites	252	251.102	[M+H]+	C10H13N5O3	14233.8	34205.5	39983.3	19538.2	26620.6	26361.9	20024.2	18689.7	9725.19	26451.9	46620.3	29346.3	32857.5	40406.8	5821.9	19542.8	22962.5	10680	8843.09	15230.7	10673.3	6714.03	5610.78	6717.69	291833	332149	346021	323380	337903	103876	124314	150620	137115	134459	67489.5	51412.1	49719.8	65267	66156.6
5-Hydroxymethyluracil	Nucleotide and its metabolites	Nucleotide and Its metabolites	141	142.038	[M-H]-	C5H6N2O3	1.28737e+06	1.2821e+06	1.41164e+06	1.34331e+06	1.48061e+06	930701	912001	877771	973823	888958	1.05778e+06	918648	1.0764e+06	1.18151e+06	1.35229e+06	1.24573e+06	1.34754e+06	1.31951e+06	1.29528e+06	1.57e+06	1.4767e+06	1.4933e+06	1.2616e+06	1.54777e+06	1.51315e+06	1.61961e+06	1.47671e+06	2.59897e+06	1.44262e+06	588820	633594	696259	749176	685503	1.27751e+06	897005	1.06216e+06	1.04752e+06	1.09964e+06
5-Methylcytosine	Nucleotide and its metabolites	Nucleotide and Its metabolites	126.1	125.059	[M+H]+	C5H7N3O	225291	188445	151750	145724	209141	230190	297255	190415	218505	156760	210047	113385	198772	139964	310201	385523	279004	337565	307553	242258	276938	337652	279043	169404	165100	211143	296720	368646	147430	288630	278610	236870	267064	281950	203227	293094	248165	276940	385826
6-aminonicotinamide	Nucleotide and its metabolites	Nucleotide and Its metabolites	138.1	137.059	[M+H]+	C6H7N3O	1.23366e+06	1.53413e+06	1.16043e+06	1.45657e+06	1.73403e+06	541283	664758	488047	654701	538278	503602	496863	499514	612005	1.0288e+06	744090	912814	799256	989009	1.29926e+06	1.51367e+06	1.5944e+06	1.42776e+06	1.19658e+06	656314	548841	656320	673004	573045	472455	433622	417280	243545	151750	589492	938529	853175	925924	727738
6-Dimethylaminopurine	Nucleotide and its metabolites	Nucleotide and Its metabolites	164.1	163.086	[M+H]+	C7H9N5	2.50744e+06	3.61546e+06	2.39225e+06	2.84984e+06	3.08294e+06	7.46052e+06	6.73693e+06	7.23089e+06	7.49633e+06	7.69877e+06	4.52069e+06	4.11393e+06	3.64064e+06	4.8278e+06	2.13219e+06	2.24027e+06	2.34182e+06	2.46704e+06	2.20054e+06	3.07767e+06	3.28982e+06	2.88793e+06	3.15039e+06	3.97374e+06	4.97617e+06	2.97143e+06	4.9815e+06	5.16346e+06	3.45022e+06	1.88545e+06	3.8832e+06	3.27467e+06	3.51517e+06	3.32498e+06	3.7364e+06	2.86709e+06	3.1452e+06	3.25358e+06	4.57014e+06
6-Methylaminopurine	Nucleotide and its metabolites	Nucleotide and Its metabolites	150.1	149.07	[M+H]+	C6H7N5	670450	765536	816771	645126	717733	1.46527e+06	1.39707e+06	1.36659e+06	1.42644e+06	1.32386e+06	815555	734085	790901	975770	728268	756389	762955	750735	578281	1.04734e+06	957279	1.01161e+06	900832	886697	687309	664635	756574	750665	699427	1.26819e+06	1.07735e+06	1.16665e+06	1.26715e+06	1.25076e+06	792200	830142	811646	879490	853257
6-O-methylguanine	Nucleotide and its metabolites	Nucleotide and Its metabolites	166.1	165.065	[M+H]+	C6H7N5O	2.37224e+06	2.86674e+06	2.90794e+06	2.7478e+06	2.81236e+06	3.97013e+06	2.8578e+06	3.04834e+06	2.73701e+06	3.28914e+06	2.91682e+06	2.29029e+06	2.61956e+06	3.05196e+06	1.86113e+06	2.13469e+06	2.0597e+06	1.97169e+06	1.64367e+06	2.21168e+06	2.08326e+06	2.30274e+06	1.90188e+06	1.86977e+06	3.26458e+06	3.58124e+06	3.09539e+06	3.7402e+06	3.49177e+06	3.77035e+06	3.46913e+06	4.12516e+06	3.94703e+06	4.10877e+06	2.87583e+06	2.66659e+06	2.56292e+06	2.61092e+06	2.54282e+06
7-(alpha-D-glucosyl)-N(6)-isopentenyladenine	Nucleotide and its metabolites	Nucleotide and Its metabolites	366.2	365.17	[M+H]+	C16H23N5O5	678285	1391775	815665	1058925	2113910	190427	151198	153092	146787	271761	431808	183912	212077	240613	551075	434582	429277	491234	441703	265136	260748	349507	363893	225901	489204	360493	398570	622378	384710	679925	786651	826801	1280740	717885	400601	423958	399830	411042	476071
7-Methylguanine	Nucleotide and its metabolites	Nucleotide and Its metabolites	166	165.065	[M+H]+	C6H7N5O	53582.7	35852	56587.6	65961.1	35394	47934.7	24870.2	42379.2	31350.3	50015	29849.7	27275.2	58933.8	63260.2	15961.9	23746.1	22566.2	31885.2	19553.2	143029	146763	158535	131773	113457	23899.8	58290.9	70385.4	70350.8	64724.4	48502	37985.5	45010	27352.5	33449.1	57092	61281	64637.7	71832.9	51040.8
7-Methylguanosine	Nucleotide and its metabolites	Nucleotide and Its metabolites	298.1	297.107	[M+H]+	C11H15N5O5	127240	95543.5	89919.4	101712	89242.6	89946.6	100379	61597.5	53420.3	98955.9	58453.3	48476.4	93110.2	68448.8	73150.1	58091.9	76190	42995.5	163219	71338.7	37019.4	31732	45848.8	58070.6	224958	220925	280857	184063	243720	86968.2	179981	206378	184311	192084	79185.1	66681.9	79922.7	95547.3	58757.3
7-Methylxanthine	Nucleotide and its metabolites	Nucleotide and Its metabolites	165	166.049	[M-H]-	C6H6N4O2	218925	250233	258649	251138	232942	127351	107484	117345	113080	102422	242566	225521	227689	252517	240800	229360	258138	265681	222809	278120	277628	278301	276793	291717	162525	157386	154621	168062	161584	156963	146067	167499	134967	137594	173000	184718	165607	176900	187104
8-Hydroxy-2-Deoxyguanosine	Nucleotide and its metabolites	Nucleotide and Its metabolites	284	283.092	[M+H]+	C10H13N5O5	245815	272723	229041	218144	185920	98784.5	105636	114209	58088.7	108073	157942	132759	118670	149805	116551	178348	182974	163491	190447	171750	195002	192968	199993	179794	108450	142534	155180	165109	146396	86853.5	98406.6	71497.8	101899	30705	163829	177189	170626	156001	157689
8-Hydroxyguanosine	Nucleotide and its metabolites	Nucleotide and Its metabolites	300.1	299.087	[M+H]+	C10H13N5O6	58479.3	61088.7	39398.2	60606.3	100075	17164.7	42631.6	41085.6	58350	69643.1	32084	83460.3	44573.6	65407.5	41747.7	56466	45010	56034.6	59680.4	80943.1	64998	86537.8	96319.7	99507.2	51688.8	41913.9	47690.6	68861.6	45993	33557.8	43850.1	28391.6	38321.9	20691.8	55893.4	49495.9	44207	47994.2	45010
Adenine	Nucleotide and its metabolites	Nucleotide and Its metabolites	136.1	135.055	[M+H]+	C5H5N5	12850280	15517745	18128020	14339785	3.36715e+06	15835050	11334130	17052980	10521800	17747495	5799095	14234995	17439260	4.91063e+06	10975940	26820320	23370800	25680350	15334345	34616815	18717655	15378785	16212615	20163660	28327285	53811045	44846320	1.09851e+07	49748465	37975525	43306855	42254900	37066755	39891270	24737770	22926280	23013910	19524570	25646660
Adenosine	Nucleotide and its metabolites	Nucleotide and Its metabolites	268.1	267.097	[M+H]+	C10H13N5O4	3.42942e+07	4.24974e+07	3.83553e+07	3.47666e+07	3.7112e+07	5.64743e+07	6.46384e+07	5.55695e+07	5.54892e+07	6.42351e+07	8.7026e+07	7.38581e+07	7.68916e+07	8.9631e+07	9.59384e+07	9.15231e+07	9.62234e+07	9.83159e+07	9.10086e+07	5.40817e+07	4.61405e+07	7.15577e+07	4.06363e+07	4.21129e+07	4.03682e+08	3.9122e+08	3.96806e+08	4.19943e+08	3.92266e+08	1.86856e+08	1.79512e+08	1.86252e+08	1.88977e+08	1.85758e+08	1.14917e+08	119526593	1.24373e+08	1.25284e+08	1.22922e+08
Adenosine 5'-Diphosphate（ADP）	Nucleotide and its metabolites	Nucleotide and Its metabolites	428	427.029	[M+H]+	C10H15N5O10P2	26581.4	23340	33809.5	38548.1	34591.7	47506.1	31675	50015	29458.8	34718.5	43345	43345	18611.4	28340	31375.8	7343.67	18340	45010	18275.8	28340	41680	21675	33340	16919.3	43345	43345	35010	18340	36675	63350	33117.1	19822.5	21675	40010	17766.6	23340	29500.4	25578.7	32370.8
Adenosine 5'-Monophosphate	Nucleotide and its metabolites	Nucleotide and Its metabolites	346.1	347.063	[M-H]-	C10H14N5O7P	294348	305215	298558	276824	218884	234984	233311	308873	327981	313103	448219	385846	395517	408140	739583	653204	790394	828701	539470	350817	342785	237601	218160	260683	922755	850802	1.35455e+06	1.34698e+06	1.17423e+06	280949	309053	335557	289380	356342	404099	411292	372624	379648	419522
Allopurinol	Nucleotide and its metabolites	Nucleotide and Its metabolites	137	136.038	[M+H]+	C5H4N4O	3.51722e+06	3.83999e+06	3.51693e+06	3.60086e+06	3.07754e+06	762063	562227	597767	535998	624069	2.93187e+06	2.97574e+06	3.65965e+06	4.19933e+06	2.60021e+06	2.64786e+06	3.00911e+06	2.74147e+06	2.2715e+06	1.92494e+06	1.30261e+06	1.46231e+06	1.69462e+06	1.71517e+06	5.59148e+06	4.92233e+06	5.46303e+06	5.53437e+06	4.90472e+06	7.12098e+06	7.2602e+06	9.77314e+06	9.56954e+06	6.9772e+06	2.80444e+06	2.85306e+06	3.07406e+06	3.11263e+06	3.23724e+06
Arainosine	Nucleotide and its metabolites	Nucleotide and Its metabolites	269.1	268.081	[M+H]+	C10H12N4O5	2.55739e+06	3.24215e+06	2.66403e+06	2.5451e+06	2.61701e+06	4.14444e+06	4.80877e+06	4.25291e+06	4.08863e+06	4.92143e+06	6.03875e+06	5.36124e+06	6.09301e+06	6.36271e+06	7.19517e+06	6.91129e+06	7.54046e+06	7.41804e+06	7.01484e+06	4.1143e+06	3.49003e+06	5.1837e+06	3.0627e+06	3.2003e+06	4.58211e+07	4.23566e+07	4.4185e+07	4.57371e+07	4.07269e+07	14650770	1.40467e+07	1.46875e+07	1.4172e+07	1.50627e+07	8.45266e+06	8.93221e+06	9.24096e+06	9.40622e+06	9.76475e+06
Creatine phosphate	Nucleotide and its metabolites	Nucleotide and Its metabolites	212	211.036	[M+H]+	C4H10N3O5P	713875	916618	916898	907221	1.0838e+06	2.53923e+06	1.45624e+06	2.30012e+06	2.08052e+06	2.1132e+06	1868855	388232	750905	1100910	383694	486010	457774	444161	356061	520777	636425	1218530	648145	398703	323705	321516	327045	750310	268052	303703	364838	432772	525038	448848	730297	938085	665410	1015280	593089
Cyclic Amp	Nucleotide and its metabolites	Nucleotide and Its metabolites	328	329.053	[M-H]-	C10H12N5O6P	60543.6	87160.5	80207.4	93026.5	82550.1	19517.3	15045.2	18636.6	6941.38	22275.1	112425	93988.2	112858	113819	106809	104488	107345	115746	93112.1	93854.5	90259.1	90853.4	92611.6	90276.2	148065	139156	42423.3	147817	126045	16456.4	12239.8	12234.8	21721.7	14205.1	92184.9	55869.5	83382.1	68783.1	76604.5
Cyclocreatine	Nucleotide and its metabolites	Nucleotide and Its metabolites	144.1	143.069	[M+H]+	C5H9N3O2	5.09222e+06	5.31579e+06	4.90955e+06	4.80703e+06	4.757e+06	5.13575e+06	4.94425e+06	5.07159e+06	4.99997e+06	4.46839e+06	4.85541e+06	4.64804e+06	4.2886e+06	4.54635e+06	4.30232e+06	4.19441e+06	4.578e+06	4.41031e+06	4.3895e+06	4.1633e+06	4.19694e+06	3.94445e+06	3.96551e+06	4.35141e+06	3.73823e+06	4.26652e+06	4.01205e+06	4.06673e+06	3.83959e+06	4.01843e+06	3.85163e+06	3.83635e+06	4.02293e+06	3.93706e+06	5.88542e+06	4.66019e+06	4.5786e+06	4.30653e+06	4.19909e+06
Cytidine 2',3'-Cyclic Monophosphoric Acid	Nucleotide and its metabolites	Nucleotide and Its metabolites	304	305.041	[M-H]-	C9H12N3O7P	38345	23891.7	17002.6	10792.4	22305.4	10643.6	11091.2	10597.7	15613	10688	11670	18340	12107.3	14026.7	30054.6	61685	36989.9	36987.6	38780.1	13837.2	17087.3	8574.45	18711	16955.8	34643.1	35431.8	35126.3	52686	38178.9	8138.17	13340	6670	12931.6	4486.27	18138.8	16732.6	22842	24246.1	25196.6
Cytidine 5'-Diphosphocholine	Nucleotide and its metabolites	Nucleotide and Its metabolites	489.2	488.107	[M+H]+	C14H26N4O11P2	71456.3	63884.3	70750.5	62084.2	66240	33716	42816.8	46680	44492.8	29814	106507	99783	87330	94013.2	128590	96872.8	243545	226850	197816	216835	99897.8	88266.4	109419	113191	130065	103624	153420	111311	85618.5	41909	30010	47570	37743.7	45707.1	76494.8	54233.6	42841.8	37417.5	49190
Cytidine-5-Monophosphate	Nucleotide and its metabolites	Nucleotide and Its metabolites	324	323.052	[M+H]+	C9H14N3O8P	30010	51244.8	80025	54091.9	28815.4	30963.3	48351.2	78985	58675.8	70374	163690	120157	39503.1	75660.1	115278	295303	71510.3	175606	85030	33095.9	30973	55547.8	38345	54432.7	151607	123821	402240	85184	199224	74722.2	36704.8	114095	27752.7	96669.2	56686.2	56585.7	52231.4	58350	33340
Cytosine	Nucleotide and its metabolites	Nucleotide and Its metabolites	112	111.043	[M+H]+	C4H5N3O	2.35746e+06	3.02392e+06	599320	2.34513e+06	614679	1.53393e+06	1.61321e+06	1.60388e+06	1.80352e+06	1.36966e+06	1.35794e+06	2.03107e+06	2.58875e+06	1.92916e+06	2.05067e+06	2.31866e+06	3.42141e+06	3.16561e+06	2.17929e+06	1.88828e+06	1.4054e+06	1.51021e+06	1.22908e+06	1.40325e+06	5.33387e+06	7.25421e+06	6.53475e+06	3.97565e+06	7.76071e+06	3.56026e+06	3.27246e+06	2.78244e+06	3.23017e+06	2.27419e+06	3.89873e+06	3.10928e+06	2.94672e+06	2.60838e+06	3.26239e+06
Deoxyguanosine	Nucleotide and its metabolites	Nucleotide and Its metabolites	266.1	267.097	[M-H]-	C10H13N5O4	2.13422e+06	2.72258e+06	2.32862e+06	2.31151e+06	2.29801e+06	205746	218866	215287	215835	223004	894295	693901	912468	898621	1.20865e+06	1.13759e+06	1.47183e+06	1.3286e+06	1.17543e+06	252758	242912	247260	252525	245278	5.18662e+06	4.95862e+06	4.56115e+06	4.82776e+06	4.87347e+06	3.34346e+06	3.66872e+06	3.44e+06	3.02812e+06	2.87606e+06	1.57526e+06	1.36548e+06	1.53383e+06	1.53177e+06	1.70695e+06
Deoxyguanosine 5'-monophosphate(dGMP)	Nucleotide and its metabolites	Nucleotide and Its metabolites	346.1	347.063	[M-H]-	C10H14N5O7P	383656	505481	463027	406889	315953	330482	411569	479695	597568	561163	625515	516463	538027	530168	1.25566e+06	1.1275e+06	1.18811e+06	1.27224e+06	936341	394641	357734	418493	387124	382350	1.45717e+06	1.45628e+06	1.96858e+06	2.12386e+06	1.79007e+06	426753	487704	509335	483200	492292	633525	608670	544413	638147	588896
Guanine	Nucleotide and its metabolites	Nucleotide and Its metabolites	152.1	151.049	[M+H]+	C5H5N5O	10484170	14667500	8254275	12140085	18857845	2.9858e+06	4139310	2.76746e+06	3670035	2.49215e+06	21388295	10145910	6289265	13293375	13737795	8.27218e+06	8035610	6.2675e+06	13014235	6746160	10719080	19032315	11740175	8938840	28019080	19294400	24393410	39980285	19241185	22182465	23152275	1.85718e+07	2.61558e+07	16839645	7.34304e+06	16086035	15792335	17214125	13966925
Guanosine	Nucleotide and its metabolites	Nucleotide and Its metabolites	282.1	283.092	[M-H]-	C10H13N5O5	7.29682e+06	9.30671e+06	7.08802e+06	7.40082e+06	7.36155e+06	2.3723e+06	2.78746e+06	2.36031e+06	2.49955e+06	2.52611e+06	8.67849e+06	7.44792e+06	8.58316e+06	9.19627e+06	6.48127e+06	6.28984e+06	7.6359e+06	6.854e+06	6.78697e+06	4.38562e+06	3.92678e+06	4.97509e+06	3.34682e+06	3.8388e+06	3.75419e+07	3.63321e+07	3.07485e+07	3.50851e+07	3.38705e+07	1.74893e+07	2.02257e+07	2.05148e+07	1.52241e+07	1.52639e+07	9.84748e+06	8.82299e+06	9.7113e+06	1.01314e+07	1.07107e+07
Guanosine-5'-monophosphate	Nucleotide and its metabolites	Nucleotide and Its metabolites	362	363.058	[M-H]-	C10H14N5O8P	100139	93069.9	134544	82549.3	118342	51474.8	42077.1	79809.2	90624.2	119701	100522	59435.3	94532	76078.6	131503	147664	220872	177898	137967	57009.5	48241.5	64813.8	37666.1	47547.4	258006	237520	296355	303024	219524	51677	65791.9	71255.5	68310.2	69457.1	119274	112528	93055.5	92495.5	69313.6
Hypoxanthine	Nucleotide and its metabolites	Nucleotide and Its metabolites	137	136.039	[M+H]+	C5H4N4O	98787855	95246405	126618645	95101525	2.03183e+07	134261225	74298875	139766495	104427565	151352965	15777475	37295060	47541540	1.40158e+07	62312180	117014335	110376325	123684065	73174295	203371365	129371535	82947320	134936835	151502315	25940230	44468445	36802590	9.75848e+06	46043910	117870925	125902005	133629475	119077165	119295165	114519745	101661725	90213845	84577805	109856975
Inosine	Nucleotide and its metabolites	Nucleotide and Its metabolites	267.1	268.081	[M-H]-	C10H12N4O5	5.51503e+06	6.91387e+06	5.6401e+06	5.59367e+06	5.60521e+06	3.75911e+06	3.96248e+06	3.39422e+06	3.77709e+06	3.83561e+06	1.14036e+07	1.0057e+07	1.17863e+07	1.27977e+07	6.92889e+06	6.79592e+06	7.83782e+06	7.18722e+06	6.9609e+06	1.28977e+07	1.12971e+07	1.06736e+07	1.12025e+07	1.11976e+07	2.23012e+07	2.18019e+07	1.98987e+07	2.26787e+07	2.14572e+07	1.41097e+07	1.70623e+07	1.68371e+07	1.34025e+07	1.19759e+07	9.12688e+06	8.41479e+06	8.43294e+06	9.19105e+06	9.04386e+06
Inosine 5'-monophosphate	Nucleotide and its metabolites	Nucleotide and Its metabolites	349.1	348.047	[M+H]+	C10H13N4O8P	97523.6	196049	192004	124563	150330	272866	225299	260913	262223	277233	270443	217217	263887	256017	378901	395217	477591	399225	309081	165348	86810.1	173692	76690	208002	505818	404377	668118	721616	491484	88365	183799	242261	154401	206756	162510	191568	182041	222214	225537
Isocytosine	Nucleotide and its metabolites	Nucleotide and Its metabolites	112	111.043	[M+H]+	C4H5N3O	2.35746e+06	3.02392e+06	599320	2.34513e+06	614679	1.53393e+06	1.61321e+06	1.60388e+06	1.80352e+06	1.36966e+06	1.35794e+06	2.03107e+06	2.58875e+06	1.92916e+06	2.05067e+06	2.31866e+06	3.42141e+06	3.16561e+06	2.17929e+06	1.88828e+06	1.4054e+06	1.51021e+06	1.22908e+06	1.40325e+06	5.33387e+06	7.25421e+06	6.53475e+06	3.97565e+06	7.76071e+06	3.56026e+06	3.27246e+06	2.78244e+06	3.23017e+06	2.27419e+06	3.89873e+06	3.10928e+06	2.94672e+06	2.60838e+06	3.26239e+06
N6-(2-Hydroxyethyl)adenosine	Nucleotide and its metabolites	Nucleotide and Its metabolites	312.1	311.123	[M+H]+	C12H17N5O5	146267	133051	227972	175060	153093	97489.5	71372	106041	103182	86463.6	31771.4	21397.2	45780	75164.9	68210.6	108926	121521	113763	90332.7	92393.4	87050.2	86866.6	107888	93865.4	230273	320945	252330	227767	392800	123593	144232	181081	222109	129242	91566.9	166069	111348	112467	112141
N6-methyl-2'-deoxyadenosine	Nucleotide and its metabolites	Nucleotide and Its metabolites	266.1	265.117	[M+H]+	C11H15N5O3	73446.7	114623	88164.7	63154.2	49667.6	7996.13	35010	20624.6	54620	58106.8	82406.6	78968.4	108713	71858.6	39299.6	84937.4	80455.4	85667.4	79814.5	39466.2	22218.5	24481.4	63485.5	44331.9	333769	309361	304318	299485	336282	219887	368162	292936	328021	281725	116499	86511.8	148359	114191	95993.1
N6-methyladenosine	Nucleotide and its metabolites	Nucleotide and Its metabolites	282	281.112	[M+H]+	C11H15N5O4	757610	889376	734807	661236	662303	727746	717706	680360	652492	724095	850827	748849	936605	994886	649036	593519	670783	555213	568812	508890	474513	564406	509219	429337	3.6747e+06	3.59285e+06	3.56985e+06	3.92354e+06	3.18024e+06	2.26848e+06	2.22483e+06	2.23766e+06	2.33958e+06	2.22943e+06	1.11524e+06	1.16887e+06	1.0806e+06	1.16412e+06	1.13117e+06
N6-Succinyl Adenosine	Nucleotide and its metabolites	Nucleotide and Its metabolites	382.1	383.108	[M-H]-	C14H17N5O8	127815	161496	172542	127508	118300	70798.1	75077	92536.3	96056.1	133393	31891.6	20195.9	33649.6	28910.2	112993	103270	109360	112475	80204.6	27818.3	40977.5	52715.4	24995.3	27479.4	187284	161351	227883	238962	197038	51323	39989.3	47100.8	56069.3	48367.7	90779.2	91541.9	74905.2	79926.3	80965.9
Orotidine	Nucleotide and its metabolites	Nucleotide and Its metabolites	287.1	288.059	[M-H]-	C10H12N2O8	1.22599e+06	1.34117e+06	1.10606e+06	1.10722e+06	1.11266e+06	190610	144104	183284	114454	145087	341514	297997	386507	336660	717695	589009	672820	208073	623104	652850	633996	654447	275868	703896	549531	464530	490738	441645	524814	210169	178910	176229	155396	151916	614682	586440	544892	645860	547563
Purine	Nucleotide and its metabolites	Nucleotide and Its metabolites	121	120.044	[M+H]+	C5H4N4	2.16079e+06	2.23815e+06	2.1801e+06	2.14665e+06	2.03703e+06	2.16047e+06	2.12017e+06	2.10318e+06	2.24882e+06	2.31864e+06	2.40724e+06	2.17444e+06	2.25895e+06	2.38211e+06	2.15775e+06	1.99809e+06	2.0722e+06	2.1855e+06	1.94312e+06	2.5826e+06	2.44589e+06	2.45892e+06	2.44085e+06	2.38985e+06	2.64434e+06	2.44804e+06	2.5152e+06	2.65235e+06	2.61505e+06	2.39867e+06	2.37161e+06	2.3111e+06	2.45512e+06	2.31061e+06	2.01243e+06	2.06183e+06	2.08666e+06	2.07252e+06	2.07691e+06
Thioguanine	Nucleotide and its metabolites	Nucleotide and Its metabolites	168	167.027	[M+H]+	C5H5N5S	1.01392e+06	1.0654e+06	939871	1.06832e+06	1.03642e+06	943107	863333	958005	767820	757897	814041	693128	760345	760294	936742	970311	1.11285e+06	1.08354e+06	937718	1.09198e+06	782364	922376	722246	854708	663009	808017	650817	696825	907535	936497	732720	890609	947214	806896	985598	840358	861414	862398	743701
Thymidine	Nucleotide and its metabolites	Nucleotide and Its metabolites	243.1	242.09	[M+H]+	C10H14N2O5	149853	156980	131535	155146	142528	27634	34149.3	21404.1	50545.8	17298.1	34534.4	51146.2	99940.1	60693.8	55028.7	100742	66001.6	94532.3	72656.5	68745.4	59693.6	92140.6	90688.4	56415.3	142187	89076.8	125375	119476	96912.1	120649	112716	122294	84422.8	76997	52905.5	80067.6	102846	89896.8	117211
Thymidine-5'-phosphate (dTMP)	Nucleotide and its metabolites	Nucleotide and Its metabolites	321.1	322.057	[M-H]-	C10H15N2O8P	51101.3	21580.1	25180.7	22146.6	29079.1	10337.2	15923.6	7327.66	19197.9	13736.4	22666.5	23149.3	40010	40315	24472	22250.1	19586.9	18172.3	28351.5	35010	22651	31675	19204	20062.4	38420.6	51696.2	36172.3	39101.4	47216.8	13340	20501.1	15052.4	25366.1	17526.4	24009.7	24083.3	21989.4	15516.4	24855.1
Thymine	Nucleotide and its metabolites	Nucleotide and Its metabolites	127	126.043	[M+H]+	C5H6N2O2	3.80955e+07	4.19277e+07	4.05298e+07	3.92611e+07	3.90201e+07	7.07325e+06	6.95451e+06	7.35659e+06	7.14465e+06	7.99924e+06	3.4098e+07	3.13614e+07	3.41916e+07	3.49156e+07	3.73601e+07	3.80394e+07	3.84467e+07	3.88851e+07	3.41446e+07	2.09686e+07	2.00407e+07	2.0373e+07	1.8747e+07	1.8564e+07	4.41328e+07	44306309	4.45904e+07	4.5984e+07	4.29697e+07	4.5198e+07	4.2016e+07	4.35844e+07	4.38917e+07	4.25347e+07	2.7751e+07	2.86714e+07	2.9708e+07	2.9595e+07	2.82762e+07
Uracil	Nucleotide and its metabolites	Nucleotide and Its metabolites	113	112.027	[M+H]+	C4H4N2O2	2.9949e+06	4789225	5778270	4491415	2771720	10776520	4.17723e+06	10704725	4.6673e+06	8561670	3707655	6383320	5662075	2.07013e+06	2.22431e+06	6458255	5509595	5773065	4235410	9146430	4.64744e+06	6247485	4.77888e+06	7695915	3.10111e+06	7174710	5774800	2.71714e+06	6885955	5189560	5091100	6210935	6500095	5518255	7641425	6564625	6397255	6507070	7251810
Uracil 5-carboxylic acid	Nucleotide and its metabolites	Nucleotide and Its metabolites	155	156.017	[M-H]-	C5H4N2O4	15352.8	16089.8	21282.8	19055.9	13013.5	16675	11670	25005	9090.5	14340	31675	20005	45010	18340	27728.8	30010	61685	38345	40010	23335.7	16084.9	20005	26451.1	11887.9	13931.5	16675	8876.46	13340	21548.9	26675	15205.6	55212.4	36675	60020	22656.6	25005	15005	14923	18672
Uridine	Nucleotide and its metabolites	Nucleotide and Its metabolites	243.1	244.07	[M-H]-	C9H12N2O6	285979	299981	331511	295548	222558	681929	671738	583172	536805	554335	319432	381901	413158	521951	240027	215845	214666	194423	395555	614872	708650	534251	649003	616908	1149625	553169	733447	721030	595868	494906	646862	432357	840815	523903	387516	431020	363777	415983	425963
Uridine 5-Monophosphate	Nucleotide and its metabolites	Nucleotide and Its metabolites	323	324.036	[M-H]-	C9H13N2O9P	706363	841624	905431	728458	622770	272549	359167	558767	518378	557053	1.28686e+06	1.3109e+06	976379	1.3104e+06	2.38799e+06	2.03939e+06	2.37423e+06	2.41547e+06	1.83351e+06	642277	609319	555719	536460	646463	2.87917e+06	2.93088e+06	4.63145e+06	4.33418e+06	4.05775e+06	742672	621782	801536	861660	813297	1.10378e+06	1.14523e+06	1.00784e+06	1.07275e+06	1.19862e+06
Uridine triphosphate (UTP)	Nucleotide and its metabolites	Nucleotide and Its metabolites	483	483.969	[M-H]-	C9H15N2O15P3	69386.6	63610.9	59354.3	63418.7	66255.9	12007.3	12761.4	8478.64	9002.41	15151.4	88068	80315.1	87068	85696.2	64985.2	68396.2	63417.9	72307.1	77374.3	91853.1	97301	98409.4	87158.3	91615.2	38626.8	31559.1	36969.6	30083.7	30390.2	4910.05	10443.1	5350.26	10843.4	8061.12	66546.3	55630.8	60863.6	66964.6	70667.7
Xanthohumol	Nucleotide and its metabolites	Nucleotide and Its metabolites	353.1	354.147	[M-H]-	C21H22O5	42532	32919.5	32849.6	35280.4	35046.5	23052.8	17555.3	19428.9	25354.2	26852.6	42540.4	34948.9	34165.3	29866.8	40814.6	40785	52669	39667.8	35252.4	18043.5	18575.7	15648.4	14878	15368.4	41593.1	38503.3	43677.5	35596.3	35085.3	21934.5	16533	13998.5	19975.2	14582.9	31734	25259.1	36360.6	36064.4	26374.5
Xanthosine	Nucleotide and its metabolites	Nucleotide and Its metabolites	283.1	284.076	[M-H]-	C10H12N4O6	1.80402e+06	2.39603e+06	2.22333e+06	2.06543e+06	2.09223e+06	8.57803e+06	8.53097e+06	8.52146e+06	1.00091e+07	1.01601e+07	6.45651e+06	5.65259e+06	6.91034e+06	7.73839e+06	2.45537e+06	2.59773e+06	2.96549e+06	2.58428e+06	2.37787e+06	2.20265e+07	1.91013e+07	2.01189e+07	1.71395e+07	1.81566e+07	8.05107e+06	7.49089e+06	7.28321e+06	8.03216e+06	7.73001e+06	2.91958e+06	2.67439e+06	2.9038e+06	2.54182e+06	2.50464e+06	5.72543e+06	5.01617e+06	5.09343e+06	5.70057e+06	5.66403e+06
Β-Pseudouridine	Nucleotide and its metabolites	Nucleotide and Its metabolites	245	244.07	[M+H]+	C9H12N2O6	438694	625428	512425	470279	556803	130065	123869	78058.3	105097	80697.1	479336	427029	432140	381388	638087	656568	800010	673095	797983	844037	890167	814809	766429	733362	752147	681096	810685	1.00134e+06	670823	195247	137370	192466	230011	126675	479638	569310	558645	620053	606820
Aldehydo-D-altrose	Carbohydrates and its metabolites	Sugars	179.1	180.064	[M-H]-	C6H12O6	1.21521e+06	1.29429e+06	1.32412e+06	1.32727e+06	1.37993e+06	2.60827e+06	2.18868e+06	2.50316e+06	3.69419e+06	3.17101e+06	1.38354e+06	1.4573e+06	1.3285e+06	1.63782e+06	1.11608e+06	871339	1.05879e+06	1.14008e+06	1.01834e+06	1.35968e+06	1.48764e+06	1.27617e+06	1.29452e+06	1.56708e+06	1.28578e+06	1.12665e+06	1.25055e+06	1.30055e+06	1.46689e+06	3.68735e+06	2.82046e+06	4.04006e+06	2.87297e+06	2.61918e+06	1.79763e+06	1.81403e+06	1.58468e+06	1.67467e+06	1.81347e+06
Allose	Carbohydrates and its metabolites	Sugars	179.1	180.16	[M-H]-	C6H12O6	1.21521e+06	1.29429e+06	1.32412e+06	1.32727e+06	1.37993e+06	2.60827e+06	2.18868e+06	2.50316e+06	3.69419e+06	3.17101e+06	1.38354e+06	1.4573e+06	1.3285e+06	1.63782e+06	1.11608e+06	871339	1.05879e+06	1.14008e+06	1.01834e+06	1.35968e+06	1.48764e+06	1.27617e+06	1.29452e+06	1.56708e+06	1.28578e+06	1.12665e+06	1.25055e+06	1.30055e+06	1.46689e+06	3.68735e+06	2.82046e+06	4.04006e+06	2.87297e+06	2.61918e+06	1.79763e+06	1.81403e+06	1.58468e+06	1.67467e+06	1.81347e+06
Arabinose	Carbohydrates and its metabolites	Sugars	149	150.053	[M-H]-	C5H10O5	1.58751e+06	1.91037e+06	1.71761e+06	1.68573e+06	1.52698e+06	1.02493e+06	1.21559e+06	1.19307e+06	1.33109e+06	1.2208e+06	1.45933e+06	1.54205e+06	1.39876e+06	1.60097e+06	1.54051e+06	1.47306e+06	1.77498e+06	1.54975e+06	1.52162e+06	1.59261e+06	1.58806e+06	1.60028e+06	1.30538e+06	1.47347e+06	1.36382e+06	1.21352e+06	1.26989e+06	1.42398e+06	1.39553e+06	1.20678e+06	1.19359e+06	1.22818e+06	1.09283e+06	1.28262e+06	1.25578e+06	1.36138e+06	1.2578e+06	1.32726e+06	1.40223e+06
D-Glucaro-1,4-lactone	Carbohydrates and its metabolites	Sugars	191	192.12	[M-H]-	C6H8O7	326780	307626	494195	427310	358656	82697.3	53893.2	125060	116547	198475	358092	294931	354194	505900	197353	218818	299177	213369	271509	445565	220928	404611	294338	428985	612990	274832	470780	499210	332690	63350	83365	33340	85030	45032.8	208550	275270	204667	246324	213760
Erythrose	Carbohydrates and its metabolites	Sugars	119	120.042	[M-H]-	C4H8O4	181746	235231	276940	179926	200299	210330	160718	214700	207005	285133	136285	110249	123013	170105	335400	192686	173059	212107	158331	170244	166040	132727	159835	133211	112728	90140.5	102497	141431	127777	313278	337540	370595	394433	345793	163319	208963	193878	171884	171930
Erythrulose	Carbohydrates and its metabolites	Sugars	119	120.042	[M-H]-	C4H8O4	181746	235231	276940	179926	200299	210330	160718	214700	207005	285133	136285	110249	123013	170105	335400	192686	173059	212107	158331	170244	166040	132727	159835	133211	112728	90140.5	102497	141431	127777	313278	337540	370595	394433	345793	163319	208963	193878	171884	171930
Fructose	Carbohydrates and its metabolites	Sugars	181	180.063	[M+H]+	C6H12O6	2.7657e+08	2.6763e+08	2.54712e+08	2.69322e+08	2.7843e+08	1.76088e+08	2.27782e+08	1.74096e+08	2.04974e+08	2.21653e+08	210250596	2.34056e+08	2.54605e+08	280388569	233819597	2.01943e+08	2.28836e+08	2.20569e+08	1.98544e+08	1.96371e+08	1.91806e+08	1.59074e+08	1.86509e+08	1.9902e+08	2.19368e+08	195241790	1.62626e+08	106369229	1.76587e+08	1.55695e+08	1.39222e+08	1.48434e+08	193732465	1.50315e+08	1.19282e+08	9.56142e+07	1.05363e+08	1.04111e+08	1.2236e+08
Glucose	Carbohydrates and its metabolites	Sugars	179.1	180.063	[M-H]-	C6H12O6	1.21521e+06	1.29429e+06	1.32412e+06	1.32727e+06	1.37993e+06	2.60827e+06	2.18868e+06	2.50316e+06	3.69419e+06	3.17101e+06	1.38354e+06	1.4573e+06	1.3285e+06	1.63782e+06	1.11608e+06	871339	1.05879e+06	1.14008e+06	1.01834e+06	1.35968e+06	1.48764e+06	1.27617e+06	1.29452e+06	1.56708e+06	1.28578e+06	1.12665e+06	1.25055e+06	1.30055e+06	1.46689e+06	3.68735e+06	2.82046e+06	4.04006e+06	2.87297e+06	2.61918e+06	1.79763e+06	1.81403e+06	1.58468e+06	1.67467e+06	1.81347e+06
Lactose	Carbohydrates and its metabolites	Sugars	341.1	342.116	[M-H]-	C12H22O11	510920	563253	555472	477174	520955	470780	576170	206812	616335	183922	146752	803935	126816	576170	275231	206970	319370	349219	274882	165677	320365	121046	168505	500885	318201	281998	256246	534340	315524	479017	423347	458515	368899	451597	226958	258770	228666	198610	300293
Lactulose	Carbohydrates and its metabolites	Sugars	341.1	342.116	[M-H]-	C12H22O11	510920	563253	555472	477174	520955	470780	576170	206812	616335	183922	146752	803935	126816	576170	275231	206970	319370	349219	274882	165677	320365	121046	168505	500885	318201	281998	256246	534340	315524	479017	423347	458515	368899	451597	226958	258770	228666	198610	300293
L-Fucose	Carbohydrates and its metabolites	Sugars	163.1	164.069	[M-H]-	C6H12O5	599301	659686	616229	603087	706921	22951.7	21457	16194.1	31401.8	23062.3	256683	247825	217883	269271	176310	145463	223336	231083	163507	683684	620669	611881	588978	604308	140012	123532	125007	151337	144797	34358.2	34217.4	33729.2	27213	27242.2	261539	232494	209088	225342	179500
Maltose	Carbohydrates and its metabolites	Sugars	341.1	342.116	[M-H]-	C12H22O11	510920	563253	555472	477174	520955	470780	576170	206812	616335	183922	146752	803935	126816	576170	275231	206970	319370	349219	274882	165677	320365	121046	168505	500885	318201	281998	256246	534340	315524	479017	423347	458515	368899	451597	226958	258770	228666	198610	300293
Mannose	Carbohydrates and its metabolites	Sugars	179.1	180.063	[M-H]-	C6H12O6	1.21521e+06	1.29429e+06	1.32412e+06	1.32727e+06	1.37993e+06	2.60827e+06	2.18868e+06	2.50316e+06	3.69419e+06	3.17101e+06	1.38354e+06	1.4573e+06	1.3285e+06	1.63782e+06	1.11608e+06	871339	1.05879e+06	1.14008e+06	1.01834e+06	1.35968e+06	1.48764e+06	1.27617e+06	1.29452e+06	1.56708e+06	1.28578e+06	1.12665e+06	1.25055e+06	1.30055e+06	1.46689e+06	3.68735e+06	2.82046e+06	4.04006e+06	2.87297e+06	2.61918e+06	1.79763e+06	1.81403e+06	1.58468e+06	1.67467e+06	1.81347e+06
N-Acetylmannosamine	Carbohydrates and its metabolites	Sugars	222	221.09	[M+H]+	C8H15NO6	184018	171669	177278	182898	108380	56594.8	215612	118007	161416	155153	139984	207700	209328	143607	161419	163802	186251	83743	163694	179469	161400	210737	158015	123409	116254	151260	142211	104972	71535.9	167360	266397	126721	67240.2	230665	129040	109488	63350	126058	144457
Ribonic Acid	Carbohydrates and its metabolites	Sugars	165	166.13	[M-H]-	C5H10O6	1.16548e+06	1.8244e+06	1.35509e+06	1.31222e+06	1.48334e+06	303210	348189	362991	395022	484645	696256	463858	548842	500905	1.62829e+06	1.81023e+06	1.86602e+06	1.7632e+06	1.99427e+06	1.12785e+06	853928	1.44484e+06	829473	821575	1.82013e+06	1.53061e+06	1.55829e+06	1.71644e+06	1.57351e+06	330951	363887	329803	459058	416596	1.17506e+06	1.09148e+06	1.09522e+06	1.17762e+06	736603
Talose	Carbohydrates and its metabolites	Sugars	179.1	180.16	[M-H]-	C6H12O6	1.21521e+06	1.29429e+06	1.32412e+06	1.32727e+06	1.37993e+06	2.60827e+06	2.18868e+06	2.50316e+06	3.69419e+06	3.17101e+06	1.38354e+06	1.4573e+06	1.3285e+06	1.63782e+06	1.11608e+06	871339	1.05879e+06	1.14008e+06	1.01834e+06	1.35968e+06	1.48764e+06	1.27617e+06	1.29452e+06	1.56708e+06	1.28578e+06	1.12665e+06	1.25055e+06	1.30055e+06	1.46689e+06	3.68735e+06	2.82046e+06	4.04006e+06	2.87297e+06	2.61918e+06	1.79763e+06	1.81403e+06	1.58468e+06	1.67467e+06	1.81347e+06
Trehalose	Carbohydrates and its metabolites	Sugars	341.1	342.116	[M-H]-	C12H22O11	510920	563253	555472	477174	520955	470780	576170	206812	616335	183922	146752	803935	126816	576170	275231	206970	319370	349219	274882	165677	320365	121046	168505	500885	318201	281998	256246	534340	315524	479017	423347	458515	368899	451597	226958	258770	228666	198610	300293
Xylose	Carbohydrates and its metabolites	Sugars	149	150.053	[M-H]-	C5H10O5	1.58751e+06	1.91037e+06	1.71761e+06	1.68573e+06	1.52698e+06	1.02493e+06	1.21559e+06	1.19307e+06	1.33109e+06	1.2208e+06	1.45933e+06	1.54205e+06	1.39876e+06	1.60097e+06	1.54051e+06	1.47306e+06	1.77498e+06	1.54975e+06	1.52162e+06	1.59261e+06	1.58806e+06	1.60028e+06	1.30538e+06	1.47347e+06	1.36382e+06	1.21352e+06	1.26989e+06	1.42398e+06	1.39553e+06	1.20678e+06	1.19359e+06	1.22818e+06	1.09283e+06	1.28262e+06	1.25578e+06	1.36138e+06	1.2578e+06	1.32726e+06	1.40223e+06
D-Glucono-1,5-Lactone	Carbohydrates and its metabolites	Sugar acids	179	178.048	[M+H]+	C6H10O6	133516	124982	118929	138005	71318.4	81513.6	80804.1	69349.7	57567.6	72915.2	104833	88501.9	31401.8	84760.1	131039	167163	120038	123418	127761	98268.7	36675	88886.9	105923	76282.9	63336.9	73913.8	62077.5	26557.7	65465.9	65212.8	54975.3	71798.6	75189	77156.2	65082.2	104833	107718	70685.2	94240.9
Gluceptate	Carbohydrates and its metabolites	Sugar acids	225.1	226.069	[M-H]-	C7H14O8	96052.1	107070	94485.5	99611.2	133142	16675	8980.49	21675	33340	20209.5	20209.5	13252.6	20005	26675	95035	47908.3	59786.6	41171.1	47782.5	33283.3	70020	31737.2	36897.3	48345	44285.5	78360	70020	105045	81695	14056.4	13284.6	13340	15120.9	10528.4	41718.2	36678.8	32329.7	42470.6	29523.7
Gluconic Acid	Carbohydrates and its metabolites	Sugar acids	195.1	196.058	[M-H]-	C6H12O7	811810	991435	972403	930544	741930	217644	230518	217603	334426	252595	221301	242307	186857	318984	573532	355242	468701	523511	367330	236187	350939	305304	298070	409115	464311	430662	793536	926345	921152	169584	149638	148801	167212	127537	389389	410136	290194	357128	384659
Glucosaminic acid	Carbohydrates and its metabolites	Sugar acids	196.1	195.074	[M+H]+	C6H13NO6	89866.7	74708.2	62813.1	92026.5	54128.4	109938	41051.3	51296.7	49797.4	47108.2	62992.9	44659.8	32395.8	29893.9	86579.6	79567.6	59525.4	78512.6	38352.1	65130.7	23902.8	65701.7	80789.3	48042	103986	73612.6	95760.2	78650.7	39373.1	55481.2	65020	60020	51228.8	117561	79112.4	38390.1	94498.5	68220.5	86616.1
Gulonolactone	Carbohydrates and its metabolites	Sugar acids	179	178.048	[M+H]+	C6H10O6	133516	124982	118929	138005	71318.4	81513.6	80804.1	69349.7	57567.6	72915.2	104833	88501.9	31401.8	84760.1	131039	167163	120038	123418	127761	98268.7	36675	88886.9	105923	76282.9	63336.9	73913.8	62077.5	26557.7	65465.9	65212.8	54975.3	71798.6	75189	77156.2	65082.2	104833	107718	70685.2	94240.9
Rhamnonic acid	Carbohydrates and its metabolites	Sugar acids	179.1	180.063	[M-H]-	C6H12O6	256075	354690	329500	297976	292367	458776	456501	524142	629422	599144	423962	490321	421276	476956	196810	172536	241608	241201	156063	400543	341472	322299	241335	325761	187749	132077	94259.9	116130	166770	178450	231982	163430	197516	188947	314399	293894	244169	282880	213500
Arabitol	Carbohydrates and its metabolites	Sugar alcohols	151.1	152.069	[M-H]-	C5H12O5	472933	706357	439088	430696	520299	111707	92320.8	104639	102850	119224	337630	314867	306751	245686	511810	682517	804059	657604	712103	425337	473587	442914	430728	393754	473376	507200	481152	560640	735230	235200	241964	223515	270611	243432	520939	512532	558399	567806	422894
Dulcitol	Carbohydrates and its metabolites	Sugar alcohols	181.1	182.079	[M-H]-	C6H14O6	995766	1.1428e+06	1.20498e+06	1.12576e+06	735410	100400	167676	226850	86845.6	151307	351457	281620	360421	312345	302758	255204	355024	328994	260124	115633	125678	126698	76791.8	106764	1.27807e+06	1.2037e+06	1.23927e+06	1.57578e+06	1.32971e+06	703405	591371	634750	366288	420511	603486	647660	497675	509042	921310
Isogalactinol	Carbohydrates and its metabolites	Sugar alcohols	341.1	342.116	[M-H]-	C12H22O11	378495	601623	631311	452760	686682	70332.9	52937.4	59573.6	64215.8	52408.6	127848	153420	109761	93214.4	238513	295829	241513	239306	267455	154970	91511.5	114610	156562	91528.2	270784	257952	259876	258409	299842	329654	484160	334792	998495	346323	263631	252746	267807	289788	223734
Mannitol	Carbohydrates and its metabolites	Sugar alcohols	181.1	182.079	[M-H]-	C6H14O6	995766	1.1428e+06	1.20498e+06	1.12576e+06	735410	100400	167676	226850	86845.6	151307	351457	281620	360421	312345	302758	255204	355024	328994	260124	115633	125678	126698	76791.8	106764	1.27807e+06	1.2037e+06	1.23927e+06	1.57578e+06	1.32971e+06	703405	591371	634750	366288	420511	603486	647660	497675	509042	921310
Myoinositol	Carbohydrates and its metabolites	Sugar alcohols	181.1	180.063	[M+H]+	C6H12O6	2.7657e+08	2.6763e+08	2.54712e+08	2.69322e+08	2.7843e+08	1.76088e+08	2.27782e+08	1.74096e+08	2.04974e+08	2.21653e+08	210250596	2.34056e+08	2.54605e+08	280388569	233819597	2.01943e+08	2.28836e+08	2.20569e+08	1.98544e+08	1.96371e+08	1.91806e+08	1.59074e+08	1.86509e+08	1.9902e+08	2.19368e+08	195241790	1.62626e+08	106369229	1.76587e+08	1.55695e+08	1.39222e+08	1.48434e+08	193732465	1.50315e+08	1.19282e+08	9.56142e+07	1.05363e+08	1.04111e+08	1.2236e+08
Ribitol	Carbohydrates and its metabolites	Sugar alcohols	151.1	152.069	[M-H]-	C5H12O5	472933	706357	439088	430696	520299	111707	92320.8	104639	102850	119224	337630	314867	306751	245686	511810	682517	804059	657604	712103	425337	473587	442914	430728	393754	473376	507200	481152	560640	735230	235200	241964	223515	270611	243432	520939	512532	558399	567806	422894
Sorbitol	Carbohydrates and its metabolites	Sugar alcohols	181.1	182.079	[M-H]-	C6H14O6	995766	1.1428e+06	1.20498e+06	1.12576e+06	735410	100400	167676	226850	86845.6	151307	351457	281620	360421	312345	302758	255204	355024	328994	260124	115633	125678	126698	76791.8	106764	1.27807e+06	1.2037e+06	1.23927e+06	1.57578e+06	1.32971e+06	703405	591371	634750	366288	420511	603486	647660	497675	509042	921310
2,4-diacetamino-2,4,6-triphenoxy-D-mannopyranose	Carbohydrates and its metabolites	Sugar derivatives	247.1	246.122	[M+H]+	C10H18N2O5	238774	209215	211298	202549	168244	133884	120806	126509	162838	145462	157519	161956	174312	223079	180957	177694	175918	170209	181845	249412	201590	242398	235570	212216	448378	445526	461818	509127	447548	406171	388521	481649	409811	401106	225463	224540	226814	230948	225952
2-O-α-D-glucopyranosyl-L-ascorbic acid	Carbohydrates and its metabolites	Sugar derivatives	337.1	338.085	[M-H]-	C12H18O11	245043	273043	244383	231179	245000	208999	220127	206530	207378	222912	242985	209226	228529	179062	229001	218741	196147	192466	209123	236441	210957	213870	241386	204265	226083	246439	207749	182071	208366	221209	176600	189465	202800	180247	163886	186845	201624	204107	196752
Methyl beta-D-galactopyranoside	Carbohydrates and its metabolites	Sugar derivatives	195.2	194.079	[M+H]+	C7H14O6	1.79173e+06	1.6262e+06	1.38333e+06	1.57228e+06	1.7723e+06	1.64596e+06	1.65085e+06	1.41693e+06	1.66825e+06	1.41882e+06	1.99338e+06	1.91698e+06	1.8343e+06	977092	1.66793e+06	1.41691e+06	1.64018e+06	1.59334e+06	1.60983e+06	1.57138e+06	1.51772e+06	1.72091e+06	1.53543e+06	1.4591e+06	1.43019e+06	1.28899e+06	1.43112e+06	1.45423e+06	1.37432e+06	1.58487e+06	1.53347e+06	1.36563e+06	1.50884e+06	1.58495e+06	1.98249e+06	1.6692e+06	1.49709e+06	1.42003e+06	1.432e+06
N-Acetyl-D-Glucosamine	Carbohydrates and its metabolites	Sugar derivatives	222	221.09	[M+H]+	C8H15NO6	184018	171669	177278	182898	108380	56594.8	215612	118007	161416	155153	139984	207700	209328	143607	161419	163802	186251	83743	163694	179469	161400	210737	158015	123409	116254	151260	142211	104972	71535.9	167360	266397	126721	67240.2	230665	129040	109488	63350	126058	144457
1,6-di-O-phosphono-D-fructose	Carbohydrates and its metabolites	Phosphate sugars	358	340.12	[M-Na]-	C6H14O12P2	47323.8	53700.5	42101.4	50424.6	38969	31033.2	41180.1	38627.2	23444.3	58350	74479.3	48302.5	84190.9	81100.7	84151	90915.1	125827	102067	100184	76806	63611.2	71842.4	58177.2	58983.9	61386.5	65020	55899.8	87150	37077.9	49703.2	51976.3	26675	49178	46680	70682.9	69348.1	45669.9	63011.9	64880.5
2-Deoxyribose 1-Phosphate	Carbohydrates and its metabolites	Phosphate sugars	213	214.024	[M-H]-	C5H11O7P	185749	125160	123541	186528	153420	1.48051e+06	1.19011e+06	1.64281e+06	1.53265e+06	1.48971e+06	795616	672646	827987	508657	236580	248713	265336	262900	212500	433603	229671	252578	255242	325121	456467	510475	491851	126880	268892	248555	585838	302420	577074	318617	247017	244646	241352	225470	405580
D-Arabinose 5-Phosphate	Carbohydrates and its metabolites	Phosphate sugars	229	230.019	[M-H]-	C5H11O8P	85879.5	45474.1	55000	73694.2	52567.4	44985.6	32723.9	56832.1	59129.2	33912	48345	56971.5	25440.2	35131.7	463996	441269	480705	459152	430145	24581.4	26971.7	17219.2	44339.8	36215.7	68499.9	64351.1	90869.5	72542.6	89342.1	70261.5	99785.6	107575	85640.9	88799.9	120362	113360	107893	107442	108644
D-Fructose 6-Phosphate-Disodium Salt	Carbohydrates and its metabolites	Phosphate sugars	259	304.1	[M-2Na+H]-	C6H11Na2O9P	1.34573e+06	1.10474e+06	1.30202e+06	1.32771e+06	1.21824e+06	3.17857e+06	2.9628e+06	3.85866e+06	2.41781e+06	2.31491e+06	3.3311e+06	3.88985e+06	3.51138e+06	3.88026e+06	1.4594e+06	1.14892e+06	1.30682e+06	1.44667e+06	1.24679e+06	1.44083e+06	1.99788e+06	1.50753e+06	1.5889e+06	2.19756e+06	2.37868e+06	2.55222e+06	2.49486e+06	2.92447e+06	2.73594e+06	2.74693e+06	3.1331e+06	2.26359e+06	2.19105e+06	2.49492e+06	2.56097e+06	2.4271e+06	2.22479e+06	2.29575e+06	3.01284e+06
D-Glucose 6-Phosphate	Carbohydrates and its metabolites	Phosphate sugars	259	260.03	[M-H]-	C6H13O9P	537291	464205	483895	479729	499099	1.45651e+06	1.46998e+06	1.17578e+06	1.71051e+06	998621	1.50104e+06	2.38679e+06	1.5424e+06	2.58252e+06	632563	502344	539673	487292	548986	683728	865007	715200	643782	1.02591e+06	1.30908e+06	1.33177e+06	1.53225e+06	1.21733e+06	1.82461e+06	1.53789e+06	1.5218e+06	1.0382e+06	1.03839e+06	1.26312e+06	1.18508e+06	1.14568e+06	1.01922e+06	1.09663e+06	1.7494e+06
D-Mannose 6-phosphate	Carbohydrates and its metabolites	Phosphate sugars	259	260.03	[M-H]-	C6H13O9P	537291	464205	483895	479729	499099	1.45651e+06	1.46998e+06	1.17578e+06	1.71051e+06	998621	1.50104e+06	2.38679e+06	1.5424e+06	2.58252e+06	632563	502344	539673	487292	548986	683728	865007	715200	643782	1.02591e+06	1.30908e+06	1.33177e+06	1.53225e+06	1.21733e+06	1.82461e+06	1.53789e+06	1.5218e+06	1.0382e+06	1.03839e+06	1.26312e+06	1.18508e+06	1.14568e+06	1.01922e+06	1.09663e+06	1.7494e+06
D-Xylulose 5-phosphate	Carbohydrates and its metabolites	Phosphate sugars	229	230.019	[M-H]-	C5H11O8P	85879.5	45474.1	55000	73694.2	52567.4	44985.6	32723.9	56832.1	59129.2	33912	48345	56971.5	25440.2	35131.7	463996	441269	480705	459152	430145	24581.4	26971.7	17219.2	44339.8	36215.7	68499.9	64351.1	90869.5	72542.6	89342.1	70261.5	99785.6	107575	85640.9	88799.9	120362	113360	107893	107442	108644
N-Acetylglucosamine 1-Phosphate	Carbohydrates and its metabolites	Phosphate sugars	300	301.056	[M-H]-	C8H16NO9P	631855	813624	831793	862524	772946	1411970	5920615	1.46248e+06	802105	935098	2.07555e+06	1.91331e+06	1.98006e+06	3750420	2.75824e+06	2.51199e+06	2.5435e+06	2.76833e+06	2.0968e+06	2.18295e+06	2.54844e+06	2783726	2.05846e+06	2.34789e+06	1.35794e+06	1.30524e+06	2.01599e+06	2.1994e+06	1.40376e+06	1.00735e+06	1.12252e+06	1.08866e+06	1.05499e+06	920370	1.83845e+06	1.69401e+06	1.47627e+06	1.64812e+06	1.66401e+06
Ribose 1-phosphate	Carbohydrates and its metabolites	Phosphate sugars	229	230.019	[M-H]-	C5H11O8P	85879.5	45474.1	55000	73694.2	52567.4	44985.6	32723.9	56832.1	59129.2	33912	48345	56971.5	25440.2	35131.7	463996	441269	480705	459152	430145	24581.4	26971.7	17219.2	44339.8	36215.7	68499.9	64351.1	90869.5	72542.6	89342.1	70261.5	99785.6	107575	85640.9	88799.9	120362	113360	107893	107442	108644
Ribulose-5-Phosphate	Carbohydrates and its metabolites	Phosphate sugars	229	230.019	[M-H]-	C5H11O8P	85879.5	45474.1	55000	73694.2	52567.4	44985.6	32723.9	56832.1	59129.2	33912	48345	56971.5	25440.2	35131.7	463996	441269	480705	459152	430145	24581.4	26971.7	17219.2	44339.8	36215.7	68499.9	64351.1	90869.5	72542.6	89342.1	70261.5	99785.6	107575	85640.9	88799.9	120362	113360	107893	107442	108644
(2R)-1-O-beta-D-Galactopyranosylglycerol	Carbohydrates and its metabolites	Carbohydrates and Its metabolites	253.1	254.1	[M-H]-	C9H18O8	45487.9	74120.1	61027.8	56707.5	66242.3	14026.9	13872.9	10481.9	17460.4	11979.3	30261.7	33251.8	13096.4	17462.5	56295.8	45847.9	59217.9	45073.4	42276	38573	24959.3	47894.2	31673.3	38967.1	23196.2	44796.3	33986.3	35531.3	52120.1	21206.6	11637.8	18026.8	26125.8	16234.6	47638.1	28740.1	35335.1	35635.6	33841.7
L-Gulose	Carbohydrates and its metabolites	Carbohydrates and Its metabolites	179.1	180.16	[M-H]-	C6H12O6	1.21521e+06	1.29429e+06	1.32412e+06	1.32727e+06	1.37993e+06	2.60827e+06	2.18868e+06	2.50316e+06	3.69419e+06	3.17101e+06	1.38354e+06	1.4573e+06	1.3285e+06	1.63782e+06	1.11608e+06	871339	1.05879e+06	1.14008e+06	1.01834e+06	1.35968e+06	1.48764e+06	1.27617e+06	1.29452e+06	1.56708e+06	1.28578e+06	1.12665e+06	1.25055e+06	1.30055e+06	1.46689e+06	3.68735e+06	2.82046e+06	4.04006e+06	2.87297e+06	2.61918e+06	1.79763e+06	1.81403e+06	1.58468e+06	1.67467e+06	1.81347e+06
L-lyxose	Carbohydrates and its metabolites	Carbohydrates and Its metabolites	149	150.13	[M-H]-	C5H10O5	1.58751e+06	1.91037e+06	1.71761e+06	1.68573e+06	1.52698e+06	1.02493e+06	1.21559e+06	1.19307e+06	1.33109e+06	1.2208e+06	1.45933e+06	1.54205e+06	1.39876e+06	1.60097e+06	1.54051e+06	1.47306e+06	1.77498e+06	1.54975e+06	1.52162e+06	1.59261e+06	1.58806e+06	1.60028e+06	1.30538e+06	1.47347e+06	1.36382e+06	1.21352e+06	1.26989e+06	1.42398e+06	1.39553e+06	1.20678e+06	1.19359e+06	1.22818e+06	1.09283e+06	1.28262e+06	1.25578e+06	1.36138e+06	1.2578e+06	1.32726e+06	1.40223e+06
4-Hydroxyretinoic Acid	CoEnzyme and vitamins	CoEnzyme and vitamins	315.2	316.204	[M-H]-	C20H28O3	75989.6	109003	70653.8	97520.7	99060	159007	132782	143301	87037.1	104731	91489.4	100182	108793	103600	77467.5	77132.1	72470.9	68030	72534.6	113459	119662	134985	125342	120810	57622.3	60454.7	71801.5	103474	64137.9	60950	72112.4	64225.4	74781.3	67658.7	90404.7	83323.8	91841.8	80217.8	78597.1
6-Hydroxynicotinic Acid	CoEnzyme and vitamins	CoEnzyme and vitamins	140	139.027	[M+H]+	C6H5NO3	160719	165230	180406	185479	181136	22567.9	26028.1	17493.6	29768.4	16013	73249.6	41268	49278	63937.9	105016	85030	134727	142711	123298	297301	267058	251265	255690	267725	160662	152267	174750	137955	169806	100903	136970	143770	129208	128513	126264	133710	131346	114868	123903
Ascorbic acid	CoEnzyme and vitamins	CoEnzyme and vitamins	177	176.032	[M+H]+	C6H8O6	2.05164e+07	7048640	6190055	1.92872e+07	7.53652e+06	1.48794e+07	1.62661e+07	1.48589e+07	1.56612e+07	1.3216e+07	1.94185e+07	2.13873e+07	2.13533e+07	2.15622e+07	2.08418e+07	1.99515e+07	2.19501e+07	2.11608e+07	8641270	1.84391e+07	1.85537e+07	1.78261e+07	1.85731e+07	1.89948e+07	1.4496e+07	1.50342e+07	1.30103e+07	1.28792e+07	1.50735e+07	1.78852e+07	1.5996e+07	1.68549e+07	1.5594e+07	1.61433e+07	1.52104e+07	1.29158e+07	1.40048e+07	1.34939e+07	1.37511e+07
Biotin	CoEnzyme and vitamins	CoEnzyme and vitamins	245.1	244.088	[M+H]+	C10H16N2O3S	1.70042e+06	2.24637e+06	2.06276e+06	2.01223e+06	1.88434e+06	838140	1.03578e+06	1.08717e+06	895623	1.11068e+06	1.92864e+06	1.92397e+06	1.96517e+06	2.04625e+06	2.57472e+06	2.18937e+06	2.62162e+06	2.83974e+06	2.5856e+06	730917	1.07831e+06	679326	772386	991235	1.50562e+06	1.25746e+06	1.50703e+06	1.36588e+06	1.35005e+06	232293	279346	315943	276844	279574	1.15392e+06	1.24361e+06	1.35805e+06	1.25124e+06	1.28463e+06
Dethiobiotin	CoEnzyme and vitamins	CoEnzyme and vitamins	215.3	214.132	[M+H]+	C10H18N2O3	300824	302249	322718	352925	274498	73242.7	66518.2	82906	90124.8	82594.7	506954	426800	438422	407257	516779	509613	529504	524298	496497	282032	320819	233224	328666	326387	423711	480688	488531	453047	429836	459733	449441	451881	463376	455422	362517	303652	321018	361990	354122
Nicotinamide	CoEnzyme and vitamins	CoEnzyme and vitamins	123.1	122.048	[M+H]+	C6H6N2O	5.10283e+06	5.93776e+06	5.86929e+06	5.48729e+06	5.20556e+06	2.23154e+07	2.10491e+07	2.13479e+07	2.36122e+07	2.14708e+07	5.60266e+06	4.98605e+06	6.51173e+06	7.05342e+06	5.95625e+06	5.99327e+06	6.38599e+06	6.25598e+06	5.64433e+06	2.08021e+07	1.96777e+07	1.94973e+07	1.79208e+07	1.7831e+07	9.50347e+06	8.19684e+06	8.90441e+06	9.4905e+06	7.84146e+06	7.86709e+06	6.71129e+06	7.21414e+06	6.88145e+06	7.12938e+06	8.99786e+06	9.91802e+06	9.87472e+06	9.90796e+06	1.04934e+07
Nicotinamide-N-Oxide	CoEnzyme and vitamins	CoEnzyme and vitamins	139	138.043	[M+H]+	C6H6N2O2	746060	833115	854951	400565	833899	849504	952003	822647	785827	816679	942584	934001	989043	922349	1.04061e+06	989886	984270	1.0956e+06	1.12598e+06	873186	826164	811529	657780	752423	498070	536402	520579	513402	531983	874550	715167	730870	747949	705787	656879	840457	774330	612162	708982
Nicotinic Acid	CoEnzyme and vitamins	CoEnzyme and vitamins	122	123.032	[M-H]-	C6H5NO2	954316	951458	953650	1.01285e+06	901205	738038	591195	611838	763773	648892	927847	827744	893979	904735	986399	846708	874778	982768	932560	1.05424e+06	1.0305e+06	1.00635e+06	912568	950062	785991	717383	703521	738876	774607	711772	679760	705178	786126	669839	774122	795903	724342	832819	807152
Nicotinuric Acid	CoEnzyme and vitamins	CoEnzyme and vitamins	181.1	180.054	[M+H]+	C8H8N2O3	3.61124e+06	4.79691e+06	4.24143e+06	4.18635e+06	3.83435e+06	858967	816206	814005	848558	803222	742771	510069	702668	602073	925168	906854	1.16228e+06	1.00377e+06	916926	2.92423e+06	2.56633e+06	2.6707e+06	2.53824e+06	2.51628e+06	1.33623e+06	1.37691e+06	1.39001e+06	1.57064e+06	658606	1.03428e+06	1.14001e+06	1.07772e+06	1.09484e+06	1.06505e+06	1.44593e+06	1.60186e+06	1.45949e+06	1.57675e+06	1.61001e+06
Pantothenic acid	CoEnzyme and vitamins	CoEnzyme and vitamins	218.1	219.1	[M-H]-	C9H17NO5	4.99803e+06	6.5171e+06	5.95536e+06	5.77375e+06	5.52859e+06	681887	730502	632130	626941	649453	4.22405e+06	3.64306e+06	4405660	4.71817e+06	3.17685e+06	3.04407e+06	3.30668e+06	3.14826e+06	3.01447e+06	3.36786e+06	2.90792e+06	3.24348e+06	2.77419e+06	2.69708e+06	8.21331e+06	8.13278e+06	8.09303e+06	8.57475e+06	7.93098e+06	7.79291e+06	7.9305e+06	7.72302e+06	7.60571e+06	7.12451e+06	4.31126e+06	4.15466e+06	4.3062e+06	4.59401e+06	4.47187e+06
Pantothenol	CoEnzyme and vitamins	CoEnzyme and vitamins	204.1	205.131	[M-H]-	C9H19NO4	267414	132106	75309.9	79603.2	67569.6	146910	88202.7	90982.6	62407.8	89768.3	96286.8	86121.1	76691.2	68275.4	137069	141169	77544.6	53479.4	86441.4	97355.8	107778	142748	76161.3	82525.8	65673.9	122210	52811.3	31434.1	76387.7	73137.8	79662	89285.2	43382.8	63966	123900	115822	115776	131725	137440
Pyridoxine	CoEnzyme and vitamins	CoEnzyme and vitamins	170.1	169.074	[M+H]+	C8H11NO3	582860	606295	684980	599600	242706	68355	76690	105045	25377.6	54816.4	61728.8	110798	146745	113385	333730	519285	489175	494195	387195	223515	82032	43799.3	115871	150085	490850	666560	589555	287062	623030	357120	375500	317025	290300	298650	352105	265250	340410	308670	335400
Riboflavin	CoEnzyme and vitamins	CoEnzyme and vitamins	377	376.138	[M+H]+	C17H20N4O6	114820	144226	314279	289484	191406	8119.82	12016.2	26104.5	8748.89	3575.44	240078	193955	254144	232501	2.68807e+06	2.18912e+06	3.63238e+06	4.11344e+06	3.00553e+06	311863	451268	330678	483226	473874	934917	886022	1.22803e+06	828603	775500	30064.4	43618.6	56824.2	70347.5	49608.5	346062	356521	380314	374379	421190
Thiamine	CoEnzyme and vitamins	CoEnzyme and vitamins	265.1	265.112	[M]+	C12H17N4OS+	392210	344396	495865	322614	213359	16052	38621.9	51067.3	15005	13340	92434.3	65562.3	28859.2	59855.3	46029.4	64286.2	53199.9	63184	75064.5	33474.1	34948.1	55672	16675	22928	65020	121725	131886	230190	30012.1	18341.7	5005	67189.9	61074.9	72911.1	85353.2	65688	42735.4	59855.3	46549.1
Trigonelline	CoEnzyme and vitamins	CoEnzyme and vitamins	138	137.048	[M+H]+	C7H7NO2	1.11481e+06	1.01635e+06	1.03483e+06	1.01213e+06	966128	208411	233530	228883	289000	220667	427878	406336	402342	438969	685596	801182	828647	788552	762281	649644	566744	834706	478801	511220	484476	473490	449876	598411	406314	286906	315206	333066	404262	304765	523908	567277	513324	575163	663224
Ubiquinone-1	CoEnzyme and vitamins	CoEnzyme and vitamins	251.1	250.121	[M+H]+	C14H18O4	358476	479015	407357	382175	363398	350206	356723	346507	401866	423802	576155	518369	221822	208722	450760	450331	523124	422176	419896	325599	314334	304328	297454	276273	432300	423798	436061	508838	449615	213775	207315	234386	203691	227051	374316	371701	330394	449753	430436
Isolithocholic acid	Others	Bile acids	375.3	376.298	[M-H]-	C24H40O3	2.14112e+06	1.75137e+06	2.02559e+06	2.05415e+06	2.4794e+06	2.35169e+06	3.07647e+06	2.41451e+06	2.57827e+06	2.29969e+06	5.06591e+06	3.3801e+06	3.76283e+06	3.61774e+06	3.00128e+06	3.57318e+06	4.60461e+06	3.52954e+06	7.69126e+06	1.10282e+06	959706	997588	796439	657520	4.6765e+06	5.17224e+06	5.28041e+06	7.56114e+06	6.78718e+06	1.52626e+06	2.04294e+06	2.32267e+06	2.00578e+06	2.3997e+06	3.13858e+06	2.89929e+06	2.95053e+06	3.17081e+06	2.87209e+06
Lithocholic acid	Others	Bile acids	375.3	376.298	[M-H]-	C24H40O3	2.14112e+06	1.75137e+06	2.02559e+06	2.05415e+06	2.4794e+06	2.35169e+06	3.07647e+06	2.41451e+06	2.57827e+06	2.29969e+06	5.06591e+06	3.3801e+06	3.76283e+06	3.61774e+06	3.00128e+06	3.57318e+06	4.60461e+06	3.52954e+06	7.69126e+06	1.10282e+06	959706	997588	796439	657520	4.6765e+06	5.17224e+06	5.28041e+06	7.56114e+06	6.78718e+06	1.52626e+06	2.04294e+06	2.32267e+06	2.00578e+06	2.3997e+06	3.13858e+06	2.89929e+06	2.95053e+06	3.17081e+06	2.87209e+06
Tauroursodeoxycholic acid	Others	Bile acids	498.3	499.297	[M-H]-	C26H45NO6S	1.27664e+06	1.22732e+06	1.06617e+06	980859	1.16301e+06	923215	934117	988485	934100	1.03772e+06	1.70782e+06	1.81441e+06	1.83139e+06	1.80356e+06	752046	1.08264e+06	1.1469e+06	1.27865e+06	1.13511e+06	1.66542e+06	1.20628e+06	1.41231e+06	1.27505e+06	1.3235e+06	1.39106e+06	1.15119e+06	1.26302e+06	1.38524e+06	1.25063e+06	940907	1.09836e+06	1.22895e+06	1.0926e+06	1.01154e+06	1.32818e+06	1.0569e+06	1.1542e+06	1.24106e+06	1.272e+06
1-Aminopropan-2-ol	Others	Alcohol and amines	76	75.0684	[M+H]+	C3H9NO	2.16996e+06	5.24545e+06	4.58308e+06	1.60433e+06	1.37702e+06	243545	291794	253565	452390	190952	234731	611315	484160	427614	457505	211846	465765	464095	395244	199156	206142	119565	213132	249573	405580	222866	296829	191915	340410	402240	435670	159312	240205	382185	632027	712226	725160	635656	624133
1-Fluorocyclohexadiene-cis,cis-1,2-diol	Others	Alcohol and amines	131	130.043	[M+H]+	C6H7FO2	5.87296e+06	6.10794e+06	5.78573e+06	5.55144e+06	5.80299e+06	5.42862e+06	5.77486e+06	5.69903e+06	5.99822e+06	5.94584e+06	6.04898e+06	5.69807e+06	6.22648e+06	6.68048e+06	5.64091e+06	5.3839e+06	5.72335e+06	5.52527e+06	5.12185e+06	6.86181e+06	6.45252e+06	6.59943e+06	6.16142e+06	6.30559e+06	7.2779e+06	6.78237e+06	6.98535e+06	7.1618e+06	6.51834e+06	6.2517e+06	6.24089e+06	6.14311e+06	6.18728e+06	6.06786e+06	5.50225e+06	5.32866e+06	5.73326e+06	5.54714e+06	5.6922e+06
2-Amino-2-methyl-1,3-propanediol	Others	Alcohol and amines	106.1	105.078	[M+H]+	C4H11NO2	572668	674967	669452	610495	518220	143163	127775	144057	161131	145945	449605	421620	504135	516482	613624	834352	913776	930379	854253	859990	587452	702487	665632	765078	698200	712011	638800	745598	754131	259439	248555	205497	220312	215744	592812	487608	577870	562160	597519
2-Methyl-5-nitroimidazole-1-ethanol	Others	Alcohol and amines	170.1	171.064	[M-H]-	C6H9N3O3	108909	173933	221365	163018	93574.1	118670	144454	116523	102482	118481	109227	130366	233544	132510	257152	368012	369613	278105	271562	289455	215763	280298	283376	272273	181205	190808	233493	166352	152842	520318	547124	415028	440108	510931	183025	236751	231491	169363	254244
3-(Methylthio)-1-propanol	Others	Alcohol and amines	107	106.045	[M+H]+	C4H10OS	2.15665e+06	2.33756e+06	2.37358e+06	2.26639e+06	1.87235e+06	836517	812632	635645	789650	544755	1.44648e+06	1.19085e+06	1.56474e+06	1.30897e+06	1.66783e+06	1.94301e+06	2.22405e+06	1.83022e+06	1.7894e+06	911447	1.03179e+06	976844	921644	1.0577e+06	2.98734e+06	3.49737e+06	3.70116e+06	3.11497e+06	3.58959e+06	2.48044e+06	2.38279e+06	2.18168e+06	2.51526e+06	2.61559e+06	1.92246e+06	1.75046e+06	1.74725e+06	1.52061e+06	1.78848e+06
9-Fluorenol	Others	Alcohol and amines	183.1	182.073	[M+H]+	C13H10O	184746	207933	182050	132894	191243	261498	104245	113160	354444	193123	525932	388243	215714	241869	308776	160716	175432	220115	361803	200548	297962	120454	295547	345991	319581	251083	220249	269841	540900	193344	88276.2	105211	90084.7	98818.9	182064	193672	211552	225672	225831
Bis(1-inositol)-3,1'-phosphate 1-phosphate	Others	Alcohol and amines	501	502.049	[M-H]-	C12H24O17P2	1.6062e+07	1.70179e+07	1.5011e+07	1.73188e+07	1.7446e+07	1.71007e+06	2.45005e+06	2.01862e+06	2.67262e+06	2.48476e+06	1.50568e+07	1.29346e+07	1.50419e+07	1.78939e+07	1.88636e+07	2.28395e+07	2.6063e+07	2.55616e+07	2.1437e+07	1.8748e+07	1.716e+07	2.077e+07	1.61172e+07	2.11597e+07	1.97457e+07	2.10487e+07	1.95874e+07	1.61549e+07	1.88482e+07	5.68589e+06	3.57436e+06	4.15863e+06	5.3185e+06	4.4945e+06	1.06287e+07	9.68553e+06	9.83466e+06	9.55621e+06	9.47602e+06
Coniferol	Others	Alcohol and amines	181.1	180.079	[M+H]+	C10H12O3	241140	300046	295976	277057	256312	77925.8	57333.9	66982	67233.5	73805.2	244296	198054	245013	212943	228250	250958	198863	264500	244741	210422	167270	190879	176755	219918	130259	124222	109956	133258	140720	42597.4	90479	51172.5	54946.2	36847.5	197972	172443	193623	188371	137773
Heptethylene-glycol	Others	Alcohol and amines	327.2	326.194	[M+H]+	C14H30O8	137828	112656	92379.2	87249.6	114471	42460.3	43179.4	38098.5	26004.4	29003	167950	159742	178899	129683	154421	176465	143173	148679	96534.9	37799.6	75758.1	50815.8	69672.2	42688.2	104594	100507	116182	82549.8	248437	51191.4	47676.8	40205.6	69056.6	41430.2	68001.8	61183.4	88138.8	67644.6	72280.8
Hexaethylene-glycol	Others	Alcohol and amines	283.2	282.168	[M+H]+	C12H26O7	295486	136129	185173	167929	97974.9	64280.7	31084	43200.3	17458.5	13486.6	336484	193331	238361	245831	230996	250103	158118	220142	237925	62260.5	64791.7	23877.2	38215.3	27563.6	148895	169123	180295	198106	355931	36582.6	47643	23377.6	28978	53562.6	115717	84465.4	77820.6	117597	75990.4
L-Citronellol	Others	Alcohol and amines	157.2	156.151	[M+H]+	C10H20O	406860	365238	368386	377979	290426	262567	194066	190241	205561	215999	235273	209598	197990	212631	188231	204776	215028	262502	233111	517724	526835	501512	392178	415858	116595	141996	198073	190068	156532	138135	94637.9	124527	126822	154577	250440	200965	180071	180357	236535
Perillyl-alcohol	Others	Alcohol and amines	153.1	152.12	[M+H]+	C10H16O	338397	424634	351599	401561	357607	144360	156803	167259	146298	195964	555239	494684	499135	538726	386683	485418	461070	507050	518963	557656	588754	439354	425928	572286	237291	272827	327614	300938	233989	170674	166437	188907	179562	185705	440902	380241	331044	308872	325748
Tetraethylene-glycol	Others	Alcohol and amines	195.1	194.115	[M+H]+	C8H18O5	4.64459e+06	6.15832e+06	4.0595e+06	3.68529e+06	3.96096e+06	2.6408e+06	2.03115e+06	1.564e+06	2.06576e+06	1.73494e+06	1.35464e+07	1.1806e+07	1.16303e+07	1.13496e+07	2.80922e+06	2.61522e+06	2.73808e+06	2.37317e+06	2.46245e+06	641618	429787	460188	460111	318924	4.46592e+06	4.29191e+06	4.82797e+06	5.60648e+06	4.03297e+06	907310	971780	1.09753e+06	1.23693e+06	931099	3.15198e+06	3.083e+06	3.7793e+06	3.40972e+06	3.21059e+06
(R)-(-)-1-Amino-2-propanol	Others	Alcohol and amines	76.1	75.0684	[M+H]+	C3H9NO	1.49973e+06	2.60995e+06	2.46122e+06	1.08569e+06	1533215	2169745	345793	2149440	450569	721348	1161390	600646	746586	859255	603671	804964	582623	681106	549105	355535	725180	1383360	745285	661540	366834	411479	316976	690005	413965	350103	305352	1146265	2010770	453024	745997	726697	617314	566015	565065
1,3-Diaminopropane	Others	Alcohol and amines	75	74.084	[M+H]+	C3H10N2	52746.9	89249	54943.2	240182	234687	252841	216385	72407.6	234405	228459	67552.6	241214	50639.6	63340	50404.6	58505.3	66296.1	64999	51743.2	54408.7	54565.3	252317	48818.1	77564.5	243019	231924	266782	223010	255279	259686	256685	83918.2	66857.7	260591	82106	56378.2	55796.6	88944.8	67594.8
2-(Acetylamino)-2-deoxy-A-D-glucopyranose	Others	Alcohol and amines	220.1	221.09	[M-H]-	C8H15NO6	539410	522611	534645	552809	713827	398476	492856	470074	482927	563070	512497	516530	530549	484875	474145	554830	560939	506459	479633	412337	334650	543870	499367	455906	456537	466620	324682	319300	274167	379891	498317	493793	491707	519179	331198	270484	301839	293814	328086
2-(α-D-mannosyl)-3-phosphate glyceride	Others	Alcohol and amines	347	348.046	[M-H]-	C9H17O12P	60338	83582.8	73986.5	85522.4	67089.4	63236.8	58023.5	73393.3	80102.9	107567	107925	98176.8	119380	128632	186147	206184	206292	218014	173354	55285.5	81918.3	63183.1	50564.2	80258	224464	229911	295506	345046	307917	68915.3	75686.2	82753	73924.7	87744.6	99730.9	110195	108864	114844	108415
3-Aminopropionitrile	Others	Alcohol and amines	71.1	70.0531	[M+H]+	C3H6N2	40010	40479.6	38860.1	44493.8	29400.3	63242.1	43075.8	34824.7	33788.3	51800.4	38195.9	26692.1	37851.7	105674	45010	61791.1	82684.4	73166.9	63879.2	65881.4	42527.8	40672.8	39303.1	38345	32876.2	45418.6	29968.6	38345	24971.7	100256	55371.6	55061.4	38345	53350	33128.3	31675	19550.2	40471.3	43345
3-Methyl-1-butylamine	Others	Alcohol and amines	88.3	87.1048	[M+H]+	C5H13N	242166	255548	262019	235717	254073	185612	190424	193883	211802	193483	218252	212874	188399	218596	362213	360431	393972	338562	316112	446247	420635	448405	401702	424118	152920	90275.8	303337	105439	138405	110142	92879.7	146845	334013	193038	317125	278595	273864	291403	303187
3-Methylthiopropylamine	Others	Alcohol and amines	106.1	105.061	[M+H]+	C4H11NS	243696	211386	211786	187665	241684	222075	154836	227291	254182	193265	261461	185199	141857	261784	193499	203544	197081	206671	113359	129942	183080	148060	182043	200436	142707	133178	107183	149132	151187	161392	106910	181961	145208	143924	173739	147853	140846	105884	152128
Acetaminophen Glucuronide	Others	Alcohol and amines	326.1	327.095	[M-H]-	C14H17NO8	40748	46084.8	50185.6	49183.3	55874.8	10943.5	11448.8	8936.1	12980.5	7125.66	35135.5	45361.9	40728.2	34435.7	64441.3	62934.8	60244.2	65737.7	66109.6	79741.9	61346.8	57192.5	73651.9	72833.1	23417.3	19844.1	16551.8	20103.5	15560.1	23474.8	26203.7	28883.2	20916.6	33344.2	40857.7	48416.8	41006.1	45718.7	45063.7
Acrylamide	Others	Alcohol and amines	72	71.0371	[M+H]+	C3H5NO	278610	276940	251895	270260	307000	615593	395555	327045	363800	687160	612990	437340	592905	591230	348765	261910	275270	276940	342080	439015	410595	497540	459075	515940	864285	703405	728530	926340	763723	534340	519285	866206	509866	853064	227678	482490	360460	455735	395555
Aniline	Others	Alcohol and amines	94.1	93.0578	[M+H]+	C6H7N	99806.8	114843	120625	116303	98616	106995	119154	116376	112675	133666	132887	119707	109422	157266	121062	153431	103446	125648	154877	121444	119504	130112	114689	108400	123679	150478	154473	160585	114984	124838	121912	97656.8	90570.6	135496	122108	107735	116170	103370	95023
Benzamide	Others	Alcohol and amines	122.1	121.053	[M+H]+	C7H7NO	122148	119055	101583	101905	106519	49410	48261.2	34825.5	51033.7	47315.5	98633.6	107765	120850	123269	114855	87852.3	98598	124982	142427	104593	119319	129586	114082	143871	93350.6	94787	102173	81289.5	82427.9	110589	97794	92171.9	115034	114866	87307.8	76649.6	87666.6	90743.8	78428.1
Butylamine	Others	Alcohol and amines	74.1	73.0891	[M+H]+	C4H11N	1.055e+06	1.33942e+06	1.31854e+06	1.13808e+06	1.11829e+06	984701	968687	810343	942237	942967	1.01806e+06	855069	920681	845126	1.43458e+06	1.51898e+06	1.63639e+06	1.55812e+06	1.64021e+06	2.48021e+06	2.33502e+06	2.35113e+06	2.21815e+06	2.28346e+06	899376	948163	1.02739e+06	952467	991384	768197	775321	782121	746749	702037	1.20425e+06	1.30049e+06	1.20741e+06	1.19003e+06	1.22768e+06
Caldine	Others	Alcohol and amines	132.2	131.142	[M+H]+	C6H17N3	4.40021e+06	3.96449e+06	4.06985e+06	3.82071e+06	5.36816e+06	3.05215e+06	4.08599e+06	2.65921e+06	3.78229e+06	3.78918e+06	4.00139e+06	3.98096e+06	3.75895e+06	4.99941e+06	4.02589e+06	4250860	3.44692e+06	2.68846e+06	2.80111e+06	3.36952e+06	3.59278e+06	3.25958e+06	3.30357e+06	3.43534e+06	3.32656e+06	2.82682e+06	2.87515e+06	2.51911e+06	3752135	3818875	3212505	3.30161e+06	2.37666e+06	2.74574e+06	2768320	3008115	2359390	3338695	3181830
Diethanolamine	Others	Alcohol and amines	106	105.079	[M+H]+	C4H11NO2	216835	196810	221845	233530	186795	158425	293640	128340	278610	200145	201083	338740	154654	378840	327045	173445	228520	158425	305330	413940	502555	200920	380093	577840	328715	186795	328715	317025	142473	231860	160217	133961	124632	145211	270260	392210	482490	397225	318695
Ethyl-dodecanoate	Others	Alcohol and amines	229.1	228.209	[M+H]+	C14H28O2	495571	498765	458241	457942	471708	459930	517426	459994	472708	495852	475179	525142	489126	446826	402208	526176	418797	601670	492903	434052	473365	505387	504593	519187	525038	434482	460188	467130	527489	460430	476162	393266	532501	485428	512879	517403	499660	523101	514223
Isovaleramide	Others	Alcohol and amines	102.1	101.084	[M+H]+	C5H11NO	227691	271241	273669	220589	258317	202317	236453	227307	198355	193523	458728	496368	472866	521619	415611	835007	501898	758951	617345	820584	736196	607600	782782	805089	411827	385350	422836	453299	381316	385473	347069	334666	379322	340116	517075	460448	488973	504865	396655
Linoleylethanolamide	Others	Alcohol and amines	324.3	323.282	[M+H]+	C20H37NO2	13434.9	8985.54	10468	10789.1	16605	44440.7	90632.2	54658.7	38414.6	38466.5	23658.1	18687.3	18027.8	18372.6	10749.1	10553.8	20828.4	13991.7	31165.9	23511.3	20887.8	18043.6	14870	18515.2	27052.2	28851.5	21635.2	71069.7	32919.1	226371	315546	270224	214896	283170	37535.3	46777.1	54198.5	45942.7	51780.6
Methylguanidine	Others	Alcohol and amines	74.1	109.041	[M-HCl+H]+	C2H8ClN3	1.11592e+06	1.50635e+06	1.33024e+06	1.25037e+06	1.31072e+06	1417020	1.00897e+06	950184	858758	1.1464e+06	919847	918565	1.11189e+06	778404	1.62733e+06	1.69755e+06	1.80513e+06	1.72605e+06	1.728e+06	2.65182e+06	2.37138e+06	3146045	2.24892e+06	2.21006e+06	991258	1.06045e+06	1.00083e+06	981241	1.07367e+06	817009	805618	832242	1181555	812371	1.22046e+06	1.33476e+06	1.24832e+06	1.25024e+06	1.31189e+06
N-(2-hydroxyethyl) lactamide	Others	Alcohol and amines	132.1	133.15	[M-H]-	C5H11NO3	31867.5	31904.5	36663.4	39264.3	36151.1	47925	65407.4	46314	36984.8	47912.8	109009	83691.4	114674	106979	86588.1	90555.8	89937.1	99180.9	76649.1	125775	107321	106155	95034	121878	59182.3	55165.3	51813.2	63514.7	53500.1	13109.9	38349	23542.4	26514.4	20863	55631.1	65117.8	51037.3	59852.2	53486.6
N,N-Dimethylformamide	Others	Alcohol and amines	74.1	73.053	[M+H]+	C3H7NO	2.6775e+06	2.85793e+06	3.68724e+06	3.1948e+06	3.26668e+06	2.71026e+06	2.18798e+06	2.95725e+06	2.46976e+06	3.33039e+06	2.68811e+06	2.28629e+06	3.65937e+06	2.75185e+06	2.20406e+06	3.80116e+06	3.53462e+06	4.26267e+06	2.77537e+06	3.40237e+06	3.57342e+06	3.41308e+06	1.98963e+06	3.87799e+06	3.37486e+06	3.31553e+06	2.54882e+06	2.67576e+06	2.43553e+06	3.35908e+06	3.247e+06	3.50538e+06	2.55966e+06	2.78308e+06	2.96627e+06	2.94252e+06	2.95465e+06	3.09421e+06	3.1679e+06
N1-Acetylspermidine	Others	Alcohol and amines	188.2	187.168	[M+H]+	C9H21N3O	1169790	1563540	1390090	1334560	1.00762e+06	566996	798905	619309	842490	585919	751205	1033745	785222	1006885	3209095	2.14973e+06	3415485	3307990	2982585	1.84339e+06	1.66649e+06	1.30784e+06	1.50859e+06	1.64273e+06	1723705	1.57484e+06	1.81309e+06	1.48746e+06	1743950	1.90953e+06	1.63824e+06	1.4676e+06	1860410	2004005	1944860	1862100	1897565	1.67224e+06	1755760
N-Acetyl-D-Galactosamine	Others	Alcohol and amines	222	221.09	[M+H]+	C8H15NO6	184018	171669	177278	182898	108380	56594.8	215612	118007	161416	155153	139984	207700	209328	143607	161419	163802	186251	83743	163694	179469	161400	210737	158015	123409	116254	151260	142211	104972	71535.9	167360	266397	126721	67240.2	230665	129040	109488	63350	126058	144457
N-Acetylhistamine	Others	Alcohol and amines	154.1	153.09	[M+H]+	C7H11N3O	1082435	651228	1610730	845547	966605	1890810	416978	2115605	715516	1472580	614660	723505	715130	241323	592422	2356000	1523105	2213745	650451	2115605	952048	1931345	966459	1.04129e+06	155639	494195	325375	138307	529320	2162975	2075015	2844805	3031945	2288245	1992175	1433855	1240385	1196680	1379990
N-Oleoyl Glycine	Others	Alcohol and amines	338.3	339.277	[M-H]-	C20H37NO3	92145.5	59702.4	67657.7	69777.6	60755.8	111281	60956.2	90451.4	87164.8	81478.7	72917.4	86614.1	67812.8	71443.6	66088.1	65320.4	55933.4	52566.2	91697.7	65822.3	60390.5	63762.3	66043.1	64452.3	94204.4	63794.8	73212.1	68586.6	81738.6	67959	58487.5	65639.8	62392.8	69677.9	59334.9	60612.6	63325.3	76087.3	74897.7
Octadecadienamide	Others	Alcohol and amines	280.3	279.256	[M+H]+	C18H33NO	31339.7	76493.2	31926	76351.3	32532.2	21761.4	65682.2	49272.3	18130.1	23118.1	29767.2	26799.1	42875.5	72294.4	19045.5	55199	41330.7	46673.1	130703	32742.5	26646.6	27878.6	27801.7	22756.3	34882.5	18924.7	31703.8	72536	49172.1	31673.5	38212.6	24069.1	23179.1	35782	20351.1	19453.6	18301.4	25010.8	23537.4
Palmitoylethanolamide	Others	Alcohol and amines	298.3	299.267	[M+H]+	C18H37NO2	31151.5	29372.8	39562.4	21034.7	38088.5	49307.8	115898	80623.1	62672.1	61574.2	74360.6	37983.7	79549	40836.2	49324.7	57275.5	50014	32597	115149	66868.9	37908.4	58295.7	55984.3	55823	69699.3	38630.5	42390.7	144245	79456.2	146111	119988	162668	140734	111029	47619.3	50922.7	66530.3	48058.3	79584.6
Palmitoyl-N-isopropylamide	Others	Alcohol and amines	320.3	297.303	[M+Na]+	C19H39NO	124879	117242	103827	98773.9	580633	44593.6	70907.5	72060.9	50390.4	554814	156605	93418.9	633694	119350	50361.7	545745	61935.8	602548	646321	129168	40420.6	91302.2	90840.2	60183.1	103957	38482.9	552543	694198	127440	458701	81272.7	598363	453873	553485	412595	342241	430325	403770	428319
Pentanamide	Others	Alcohol and amines	102.1	101.084	[M+H]+	C5H11NO	1.35403e+06	1.45147e+06	1.38763e+06	1.37725e+06	1.26591e+06	97352.2	146454	95284.3	76025.5	67931	394928	390548	408269	407321	1.55899e+06	1.65344e+06	1.48137e+06	1.57406e+06	1.55913e+06	1.88472e+06	2.12601e+06	1.77882e+06	2.28635e+06	2.24722e+06	273630	270374	253351	233863	283094	140202	126857	158153	166542	152937	751217	589332	625451	660221	607208
Phenethylamine	Others	Alcohol and amines	122.1	121.089	[M+H]+	C8H11N	1.1674e+06	1.19337e+06	1.09913e+06	985553	944028	194185	258886	171776	217231	241146	286455	280317	309405	294863	316346	252864	322923	259077	344114	274794	212566	254188	191923	231607	691954	778126	727791	747148	718100	2.18345e+06	2.14459e+06	1.97434e+06	1.95192e+06	2.01443e+06	1.02619e+06	919160	1.00972e+06	960329	1.01506e+06
p-Hydroxyphenylethanolamine	Others	Alcohol and amines	154.1	153.079	[M+H]+	C8H11NO2	676416	717690	720004	712135	865497	780882	744086	636908	701129	653950	684607	685590	659639	723792	700209	578868	550524	594809	654360	569752	511306	536035	579956	582013	432535	449388	425394	418024	399681	532622	524713	438060	492536	543814	621161	536008	614798	457072	483142
Trimethylamine-N-Oxide	Others	Alcohol and amines	76	75.0684	[M+H]+	C3H9NO	2.16996e+06	5.24545e+06	4.58308e+06	1.60433e+06	1.37702e+06	243545	291794	253565	452390	190952	234731	611315	484160	427614	457505	211846	465765	464095	395244	199156	206142	119565	213132	249573	405580	222866	296829	191915	340410	402240	435670	159312	240205	382185	632027	712226	725160	635656	624133
δ-Valerolactam	Others	Alcohol and amines	100.1	99.0684	[M+H]+	C5H9NO	1.62052e+08	1.8137e+08	1.71845e+08	1.67918e+08	163374406	2.5883e+08	2.39664e+08	2.45729e+08	261425368	2.55534e+08	2.41676e+08	2.26232e+08	2.45088e+08	258916638	1.95274e+08	1.90115e+08	1.92345e+08	1.89563e+08	1.7822e+08	1.71404e+08	1.54712e+08	1.59084e+08	1.43281e+08	1.4504e+08	1.75247e+08	1.71772e+08	1.73631e+08	1.85125e+08	1.6867e+08	3.88583e+08	3.82232e+08	3.8747e+08	384418762	3.74138e+08	2.71485e+08	2.71861e+08	275359900	2.82397e+08	2.82007e+08
1,3-Dicyclohexylurea	Others	Alcohol and amines	225.2	224.189	[M+H]+	C13H24N2O	2.64296e+06	2.5022e+06	2.62846e+06	2.58366e+06	2.57991e+06	2.76449e+06	2.7149e+06	2.73546e+06	2.64276e+06	2.5344e+06	2.65124e+06	3.11736e+06	3.01216e+06	2.82428e+06	2.69971e+06	2.71751e+06	2.60298e+06	2.66249e+06	2.6962e+06	2.61632e+06	2.77185e+06	2.55309e+06	2.70411e+06	2.59398e+06	2.69017e+06	2.58816e+06	2.53753e+06	2.67768e+06	2.52134e+06	2.41877e+06	2.59982e+06	2.59543e+06	2.63041e+06	2.5088e+06	2.49562e+06	2.69377e+06	2.61114e+06	2.75219e+06	2.68033e+06
1,5-Diaminopentane	Others	Alcohol and amines	103	102.116	[M+H]+	C5H14N2	57233.9	148315	156982	124832	87489.1	17826.7	28223.5	13138.6	313840	272504	194785	249697	230955	260103	281263	291801	40344.3	50015	41284.2	525034	484192	372263	468633	444069	407528	477978	450058	391358	460158	504597	467059	479509	392127	354916	337045	383802	291776	328918	370937
Acetylcholine	Others	Alcohol and amines	146.1	145.11	[M+H]+	C7H15NO2	3.71717e+07	4.98143e+07	4.35339e+07	3.92448e+07	4.47291e+07	4.75906e+07	3.68007e+07	4.66397e+07	4.00191e+07	4.49223e+07	5.98633e+07	3.92021e+07	5.66795e+07	6.2843e+07	4.34743e+07	5.30595e+07	5.05344e+07	4.99787e+07	4.28199e+07	204881226	1.52806e+08	2.049e+08	1.40583e+08	1.38514e+08	3.07445e+07	2.75407e+07	3.11324e+07	3.73958e+07	2.59527e+07	4.39257e+07	4.13207e+07	4.79671e+07	5.36093e+07	4.16977e+07	5.34779e+07	4.52898e+07	4.63698e+07	4.96246e+07	4.91044e+07
Bis(hexamethylene)-triamine	Others	Alcohol and amines	216.2	215.236	[M+H]+	C12H29N3	99216.9	110045	66685	111715	153420	58350	80025	36675	105045	73120.3	101710	144552	96100.2	152992	93370	112560	112049	156231	65020	127007	141740	130065	176717	87138.3	106560	108867	93370	183455	106710	108380	193929	88365	161530	85030	58350	70020	93370	104035	110903
Guanidine	Others	Alcohol and amines	60.1	59.0483	[M+H]+	CH5N3	2.71871e+06	2.96225e+06	2.78422e+06	2.97381e+06	2.42674e+06	2.97057e+06	2.97849e+06	3.07299e+06	3.20497e+06	3.23015e+06	3.4748e+06	3.46801e+06	3.22469e+06	3.56299e+06	4.28998e+06	3.96355e+06	4.31921e+06	4.07474e+06	4.2852e+06	5.55942e+06	4.61838e+06	5.19785e+06	4.55978e+06	4.77915e+06	3.28222e+06	3.27668e+06	3.63667e+06	3.28789e+06	3.32581e+06	2.2665e+06	2.25048e+06	2.02717e+06	2.00909e+06	2.19453e+06	3.33642e+06	3.09956e+06	3.34528e+06	3.2452e+06	3.31199e+06
Histamine	Others	Alcohol and amines	112.1	111.08	[M+H]+	C5H9N3	2.11863e+06	2.92481e+06	2.47717e+06	2.26165e+06	2.62287e+06	1.59914e+06	1.81518e+06	1.68625e+06	1479896	1.6826e+06	3.42599e+06	2.13708e+06	1.88646e+06	2.36911e+06	3.15207e+06	2.39645e+06	2.72038e+06	2.86352e+06	3.12376e+06	1.64847e+06	2.02749e+06	3.35118e+06	1.90295e+06	1.64734e+06	5.66353e+06	5.52749e+06	6.38014e+06	8.16681e+06	6.41809e+06	2.63684e+06	2.89995e+06	2.88826e+06	3.11275e+06	2.6662e+06	2.80461e+06	3.29755e+06	3.37485e+06	3.51375e+06	3.09854e+06
N,N′-dicyclohexylcarbodiimide	Others	Alcohol and amines	205.2	206.178	[M-H]-	C13H22N2	3.77846e+07	3.0816e+07	3.98463e+07	3.85567e+07	5.03171e+07	3.00802e+07	3.1167e+07	3.07637e+07	3.6058e+07	4.38494e+07	2.80535e+07	2.85897e+07	4.5303e+07	3.07775e+07	3.46577e+07	3.77088e+07	3.01916e+07	3.91037e+07	3.81027e+07	2.84513e+07	2.54924e+07	2.90861e+07	2.42193e+07	2.21132e+07	3.06587e+07	2.50061e+07	3.55439e+07	3.77854e+07	2.8038e+07	3.52631e+07	2.36559e+07	3.63696e+07	3.45226e+07	34670591	3.09942e+07	2.87696e+07	3.12436e+07	2.75415e+07	2.71058e+07
N,N-diacetyl-O-methylhydroxylamine	Others	Alcohol and amines	132.1	131.058	[M+H]+	C5H9NO3	250592	270260	275116	223515	206820	233932	467266	305330	305077	248555	162828	411849	213070	246885	423235	212131	301990	242847	444719	482248	405063	162781	410402	284142	335990	416876	455478	314263	375298	215573	377170	393880	234309	393852	391514	395010	213342	471796	332060
N-Acetylcadaverine	Others	Alcohol and amines	145.1	144.126	[M+H]+	C7H16N2O	832018	1.10525e+06	1.10063e+06	876297	755970	1312695	889440	921931	723083	861349	2.09873e+06	1.9799e+06	2.19188e+06	1.40083e+06	1.74737e+06	2.01991e+06	2.20976e+06	2.16937e+06	1.9106e+06	3.48962e+06	2.79962e+06	2.92579e+06	2.60689e+06	2.7792e+06	1.75684e+06	1.8723e+06	1.83969e+06	2.30443e+06	1.89384e+06	1415335	1.4768e+06	1573650	1727080	1442270	2.15715e+06	1.39728e+06	1.53391e+06	1.58411e+06	1.47334e+06
Putrescine	Others	Alcohol and amines	89	88.1	[M+H]+	C4H12N2	167996	327542	244072	332254	232435	266635	321385	173632	208377	274143	250225	278537	222469	240316	483975	448093	398156	405708	434911	232424	245565	207913	148141	192410	1.17774e+06	1.09823e+06	1.25456e+06	1.19211e+06	1.0521e+06	2.45151e+06	2.4642e+06	2.37856e+06	2.27764e+06	2.20232e+06	702068	794582	715998	771804	885409
2-Pentyl-3-phenyl-2-propenal	Others	Aldehyde,Ketones,Esters	203.4	202.136	[M+H]+	C14H18O	180532	122380	158158	175294	219320	171939	207464	173441	146572	139206	163978	164899	185591	176068	167615	126048	148656	154113	188967	124247	132659	101039	109919	180106	138630	138380	124026	175707	126604	196281	116848	99438.6	101877	151241	183600	218447	188541	98755.5	133315
5-Methylfurfural	Others	Aldehyde,Ketones,Esters	111.1	110.037	[M+H]+	C6H6O2	124852	96956.3	87326.4	97814	91501.1	55906.4	52946	42551.6	49691.6	32238.6	86567.5	69462.3	72549.4	95494.9	110012	108647	96929.4	103906	97286.3	77818.1	79345.6	128384	114556	102538	58720.9	84491.8	94708.8	59208.9	88885.4	27633.2	43750.6	58884.5	30767.1	30065.9	53894.3	68611.3	90587.9	106498	97892
9-Octadecenal	Others	Aldehyde,Ketones,Esters	267.3	266.261	[M+H]+	C18H34O	70643.3	88556.6	106945	88039.6	103244	63549.6	59387.3	77052.4	89687.5	69430.7	83869.9	80891.2	130766	75330.8	89258.7	137381	132619	186545	95009.5	119193	173127	96349.7	69543.6	266083	131152	103764	75027.2	145833	82653.4	201678	212443	196969	94606.8	66974.5	107321	183764	200027	198441	224433
cis-Citral	Others	Aldehyde,Ketones,Esters	153.2	152.12	[M+H]+	C10H16O	358678	310289	281425	255041	291827	203714	218333	184936	268263	323787	226382	262362	319182	335098	256716	174519	205109	268113	275676	247257	251016	181131	257695	268293	238061	181203	196057	123643	1571965	196810	150085	164273	220175	236870	205155	136463	168440	102868	210160
Hexadecanal	Others	Aldehyde,Ketones,Esters	263.2	240.245	[M+Na]+	C16H32O	504257	561265	291526	497796	617446	894166	1.71227e+06	1.22439e+06	803854	828132	1.67159e+06	1.28284e+06	1.39956e+06	1.41648e+06	860767	971234	1.33688e+06	965501	2.3806e+06	706477	647904	431796	603937	602911	786881	639797	827734	1.78322e+06	1.05118e+06	883402	1.22963e+06	1.20117e+06	766197	1.16557e+06	851127	979488	948910	938114	907020
(1R,6S)-6-amino-5-oxocyclohexyl-2-ene-1-carboxylic-acid-ester	Others	Aldehyde,Ketones,Esters	156.1	155.058	[M+H]+	C7H9NO3	3.89868e+06	5.22615e+06	4.34652e+06	3.95326e+06	2032745	9.33688e+06	5.58988e+06	7.80124e+06	7.68679e+06	8.0224e+06	4.16386e+06	3.46556e+06	4.04092e+06	3.78096e+06	4.44716e+06	5.38333e+06	5.20209e+06	5.31176e+06	4.84861e+06	8.51707e+06	3.32358e+06	3055780	3883930	6.68448e+06	6.23535e+06	6.96212e+06	5.66051e+06	3.03165e+06	6.84231e+06	8.70673e+06	8.73157e+06	8.71312e+06	9.00614e+06	7.86481e+06	6.79218e+06	6.93779e+06	7.15533e+06	7.39286e+06	7.10785e+06
2-Aminoethylphosphonate	Others	Aldehyde,Ketones,Esters	126.1	125.024	[M+H]+	C2H8NO3P	27242	30688.4	32027.6	31967	40261.3	23084.2	12378.6	20529.7	21365.8	12584.6	24848.5	24855	26487.2	32290.5	37161.8	28708.1	31665.7	37994	25528	34973.9	62237.7	60162.8	54901.1	63747.6	26993.4	23235.4	27207.2	28684.3	28120	48313.2	32595.5	34894.9	23907.4	35142.8	34327.3	31968.3	24126.4	27704.2	23851.3
Delta-Hexalactone	Others	Aldehyde,Ketones,Esters	115.1	114.068	[M+H]+	C6H10O2	218005	239468	203961	250789	241064	43466.5	35623	60126.7	201317	105035	168201	166384	205419	198145	160392	178967	153088	190516	141324	195627	221453	191819	213521	180052	201207	214126	192031	184275	192708	75218.9	100856	90822.4	94994.1	83404.4	144136	158796	172779	159434	173872
Diethyl-malonate	Others	Aldehyde,Ketones,Esters	161.3	160.074	[M+H]+	C7H12O4	96531.1	102488	151700	251169	95312.8	93885.7	75318.6	98912.3	98361.9	93695	115995	130125	146022	80081.4	188201	179186	190072	189497	194084	157463	81252.2	114779	155687	142401	119756	117808	141409	132695	109879	88678.8	60464.2	72932	74616.5	119638	139791	131391	143750	126415	100011
Diethyl-phosphate	Others	Aldehyde,Ketones,Esters	155	154.039	[M+H]+	C4H11O4P	166770	198475	148415	161765	116720	95035	93370	113385	92810.9	111715	120055	173445	160095	98370	150085	161765	206820	205155	203485	91700	78360	46431.2	85030	73355	126730	151750	96705	86700	183455	53350	55015	107081	95579.4	60550.4	146745	95035	133400	118390	163430
Dihydroactinidiolide	Others	Aldehyde,Ketones,Esters	181.1	180.115	[M+H]+	C11H16O2	919732	1.12113e+06	1.00774e+06	986825	900603	426643	369394	364839	368835	359761	921499	859108	938874	928424	1.41097e+06	1.50365e+06	1.55686e+06	1.41887e+06	1.33937e+06	2.8547e+06	2.80445e+06	2.78394e+06	2.52592e+06	2.51915e+06	786419	699879	744831	814812	752928	835413	802047	839360	707687	811541	969713	907163	886480	934290	884383
DL-Mevalonic-Acid-Lactone	Others	Aldehyde,Ketones,Esters	131	130.063	[M+H]+	C6H10O3	2.46278e+06	2.37566e+06	2.26484e+06	2.81589e+06	2.51376e+06	533826	511275	510235	945719	737545	2.5331e+06	1.92409e+06	1.85609e+06	1.99502e+06	1.38932e+06	929596	1.39345e+06	2.23123e+06	1.5246e+06	1.57077e+06	1.7746e+06	1.72433e+06	1.9062e+06	1.77953e+06	1.3123e+06	1.87012e+06	1.41032e+06	1.34246e+06	1.71888e+06	459059	688052	744884	643321	575720	1.37529e+06	1.5148e+06	1.63364e+06	1.43138e+06	950933
Ethyl hydrogen malonate	Others	Aldehyde,Ketones,Esters	131	132.11	[M-H]-	C5H8O4	1.15801e+06	1.24953e+06	1.4131e+06	1.18974e+06	1.09233e+06	2.00247e+06	1.79249e+06	2.40389e+06	2.39493e+06	2.56913e+06	656803	569263	730697	605502	793398	748930	857726	883698	753402	1.0056e+06	923243	954166	880597	953948	821961	722987	800290	853131	818006	970851	990119	1.26638e+06	1.18465e+06	1.14147e+06	956484	872274	1.00087e+06	975094	1.01432e+06
L-Ascorbyl 6-palmitate	Others	Aldehyde,Ketones,Esters	413.3	414.262	[M-H]-	C22H38O7	146326	166810	181945	193107	117374	174276	100541	139210	169145	202278	145765	142396	84959.3	77890.3	114213	151219	116443	135992	102443	125696	157912	118642	163032	151071	111062	134474	107253	108032	124421	127555	125028	118381	139936	130380	94320.9	102083	105021	103975	91063.8
Marmesin	Others	Aldehyde,Ketones,Esters	245.1	246.089	[M-H]-	C14H14O4	1.46988e+07	1.69234e+07	1.54149e+07	1.58025e+07	1.5523e+07	1.01456e+07	1.04819e+07	1.09042e+07	1.11132e+07	1.39531e+07	3.5173e+07	3.13475e+07	3.23731e+07	3.25043e+07	1.89937e+07	1.80417e+07	2.15018e+07	2.18805e+07	1.97365e+07	1.09375e+07	1.03117e+07	9.98e+06	1.02207e+07	1.03544e+07	2.58872e+07	2.4989e+07	2.71264e+07	2.75629e+07	27127257	5.34659e+06	5.58834e+06	6.09102e+06	5.86759e+06	5.5513e+06	1.64185e+07	1.48846e+07	1.6318e+07	1.63783e+07	1.64334e+07
Monobutyl phthalate	Others	Aldehyde,Ketones,Esters	221.1	222.089	[M-H]-	C12H14O4	804600	775454	831381	771219	769183	955418	822035	881949	888531	945031	708231	685528	802441	786494	450101	406628	393976	394752	393988	414566	337185	405649	380624	461072	604122	614953	591551	725661	636471	774371	769192	698335	689422	519276	648747	625568	621383	651762	650606
Monoisobutyl-phthalate	Others	Aldehyde,Ketones,Esters	223.1	222.089	[M+H]+	C12H14O4	396069	456745	557921	812365	658520	638845	791912	514878	886349	567466	582782	531369	641172	549813	801273	685975	692804	708250	1.01216e+06	606038	555714	757995	715369	651913	537261	904473	830837	699567	1.0159e+06	1.23963e+06	1.22934e+06	1.36308e+06	342788	1.4996e+06	597046	492132	693201	833607	407806
Monomethyl Fumarate	Others	Aldehyde,Ketones,Esters	129	130.027	[M-H]-	C5H6O4	846690	963351	883289	913281	902265	67710.7	228105	227841	252182	263783	618559	533323	581978	570277	558191	612970	694128	681079	582460	968948	912907	953113	912465	886726	334050	330768	332127	347225	332033	79584.8	258641	259897	43837	224135	452503	478796	464668	410602	427846
2,6,6-Trimethyl-2-cyclohexene-1,4-dione	Others	Aldehyde,Ketones,Esters	152.9	152.084	[M+H]+	C9H12O2	659404	927371	860257	1.33933e+06	850095	689692	745521	840442	755112	914471	1.30794e+06	1.30306e+06	1.22924e+06	1.42027e+06	843493	1.10182e+06	808412	862798	964913	983394	916302	789228	969754	1.08027e+06	811209	940342	1.03763e+06	861530	1.04788e+06	642676	523134	679214	731084	779218	825384	917545	868195	914359	766141
5-Phenyl-1,3-oxazinane-2,4-dione	Others	Aldehyde,Ketones,Esters	192.1	191.058	[M+H]+	C10H9NO3	223702	253460	233957	223086	236366	32266.3	30884.5	33911.3	36346.8	37927.7	170218	173352	169763	180427	174366	182336	218387	214833	196836	188798	168041	198866	176623	173450	94963.3	102333	105687	90780.8	105576	39737.4	27688.9	23070.1	24286.2	44170	154373	136235	141145	152060	134461
Farnesylacetone	Others	Aldehyde,Ketones,Esters	263	262.23	[M+H]+	C18H30O	341094	512043	457848	472676	637346	838772	1.5544e+06	1.11627e+06	739910	827188	1.61592e+06	1.29761e+06	1.38064e+06	1.31137e+06	881478	968526	1.06144e+06	995996	2.36317e+06	533186	628668	478965	548472	606325	801343	791893	647603	1.75211e+06	1.06308e+06	647702	1.08059e+06	1.13161e+06	801022	1.13756e+06	830755	982481	931357	965400	912170
Jasmone	Others	Aldehyde,Ketones,Esters	165.1	164.12	[M+H]+	C11H16O	939562	1.27361e+06	1.03194e+06	984268	1.19261e+06	2.61946e+06	2.01397e+06	2.03882e+06	2.23128e+06	2.07878e+06	1.88691e+06	1.67933e+06	1.88964e+06	1.70734e+06	1.00969e+06	735219	849351	866428	768808	1.22061e+06	1.19692e+06	1.09372e+06	1.07967e+06	926060	1.39062e+06	1.36969e+06	1.24871e+06	1.38232e+06	1.41922e+06	1.46875e+06	1.34739e+06	1.47503e+06	1.35755e+06	1.39468e+06	1.12339e+06	1.05148e+06	1.15455e+06	1.00513e+06	1.09632e+06
Zerumbone	Others	Aldehyde,Ketones,Esters	219.2	218.167	[M+H]+	C15H22O	254673	247177	243534	245915	246768	301177	326023	268823	301077	275972	278616	257163	292791	266700	277100	212454	275889	209033	283749	188908	203320	210547	177366	198077	308491	306310	292946	378854	360816	253810	285563	288539	261655	266912	236314	239957	270670	269729	287550
11-Ketoetiocholanolone	Others	Hormones and hormone related compounds	305.2	304.204	[M+H]+	C19H28O3	2.08712e+06	2.4603e+06	2.07718e+06	2.03983e+06	2.00737e+06	546673	677527	476700	465206	589912	1.74979e+06	1.82465e+06	1.87924e+06	1.74184e+06	1.63334e+06	1.77568e+06	2.0321e+06	2.1797e+06	1.86943e+06	1.33189e+06	1.18153e+06	1.63565e+06	1.52667e+06	1.46113e+06	1.22288e+06	1.14322e+06	1.14873e+06	1.06864e+06	1.28519e+06	437382	460175	556677	396481	387433	1.17005e+06	1.27266e+06	1.38337e+06	1.7045e+06	1.44356e+06
20,26-dihydroxyecdysone	Others	Hormones and hormone related compounds	497.3	496.304	[M+H]+	C27H44O8	26012.7	22330.1	37052.3	36741.7	28292.4	19582.6	31995.5	12594.9	9769.38	15854.2	53196.8	52144.3	49457.5	35302.7	16924.5	14858.3	23879.2	17290.3	37478.8	77832.7	100552	103121	67726.9	78826.9	38220.9	30670.3	36885.6	79632.8	23912.9	14612.3	12359	7912.57	5974.91	10355.6	27746.6	27287.8	40322.9	33661.9	30557.5
21-Hydroxypregnenolone	Others	Hormones and hormone related compounds	331.2	332.235	[M-H]-	C21H32O3	138860	106751	184730	101280	177746	97575.3	130311	132156	116485	142541	364282	231695	231364	355525	139296	199090	240518	164103	235891	184721	171866	142968	166620	169109	126968	149028	142138	194070	152360	26409.7	29150.4	32192.6	47626.9	50026.5	153112	100529	152944	116334	192871
2-Hydroxyestradiol	Others	Hormones and hormone related compounds	289.2	288.172	[M+H]+	C18H24O3	107478	135867	101480	92570.9	93194.7	40639.6	35590.7	30156.4	31532.3	29270.2	197368	201469	197427	207673	178731	162693	221215	231942	201628	103193	105997	95842.5	104459	111306	165256	146799	161239	182296	159548	36498.5	47913.6	40544.8	31781.8	52486.5	116830	103314	127850	117497	104531
2-Methoxyestrone	Others	Hormones and hormone related compounds	301.2	300.173	[M+H]+	C19H24O3	67209.5	78518.2	133641	139894	149024	261671	173195	179592	226975	191139	53970.3	87178	90277.7	62389.2	243958	270080	254236	271272	212643	76260.3	73281.6	67118.3	47088.4	55782.1	145461	213191	221141	186829	136044	213976	171285	166347	223593	155713	74155.6	160782	156245	156343	179456
4-Methoxyestrone	Others	Hormones and hormone related compounds	301.2	300.173	[M+H]+	C19H24O3	67209.5	78518.2	133641	139894	149024	261671	173195	179592	226975	191139	53970.3	87178	90277.7	62389.2	243958	270080	254236	271272	212643	76260.3	73281.6	67118.3	47088.4	55782.1	145461	213191	221141	186829	136044	213976	171285	166347	223593	155713	74155.6	160782	156245	156343	179456
6β-hydroxytestosterone	Others	Hormones and hormone related compounds	303.2	304.204	[M-H]-	C19H28O3	22247	16733.4	24622.8	19235.7	25639.6	11554.9	37251.5	12016.9	14160.6	15724.8	12840.6	12089.9	18235.9	15827.2	11740.2	14776.4	9915.47	18025.8	17866.3	12852.8	11846.9	10280.7	8049.51	10829	11094	10141.5	13673.3	17168.6	10896.3	14640.4	7327.38	20410.9	12599.7	13633.8	17853.6	19450.1	15904.9	14635.5	16325.7
7-Ketocholesterol	Others	Hormones and hormone related compounds	383.3	400.334	[M+H-H2O]+	C27H44O2	367811	1.20212e+06	1.25277e+06	629998	1.27622e+06	979474	773293	926848	1.14501e+06	1.20267e+06	1.20979e+06	978859	853957	1.15757e+06	1.01078e+06	1.25527e+06	1.44541e+06	1.27109e+06	383199	978158	936573	340363	753375	951394	1.00643e+06	1.03473e+06	1.24772e+06	739015	1.21274e+06	1.1955e+06	1.54769e+06	1.30657e+06	1.67693e+06	423188	888257	1.04066e+06	1.1253e+06	1.13641e+06	1.349e+06
Androstenediol	Others	Hormones and hormone related compounds	291.2	290.225	[M+H]+	C19H30O2	2.14268e+06	1.83834e+06	2.04301e+06	1.92415e+06	1.91565e+06	2.01839e+06	1.98276e+06	1.91192e+06	1.96962e+06	2.22195e+06	2.02121e+06	1.90212e+06	2.08e+06	2.01662e+06	1.98962e+06	1.92132e+06	1.66926e+06	2.00507e+06	1.85335e+06	2.04381e+06	1.90937e+06	1.88853e+06	1.70584e+06	1.81206e+06	2058986	1.84636e+06	1.84986e+06	1.79661e+06	1.77148e+06	1.79762e+06	1.89045e+06	1.90356e+06	1.82643e+06	1.87737e+06	1.74688e+06	1.74903e+06	1.77597e+06	1.75796e+06	1.83689e+06
dihydrotachysterol	Others	Hormones and hormone related compounds	397.3	398.355	[M-H]-	C28H46O	54966	74868.8	68662.3	63381.8	66186.4	69409.4	83548.2	74398.5	84781.9	84692.6	80198.2	70479.3	55439.6	80759.5	114458	115065	119105	119099	121429	13094.4	26475.8	22021.1	33469.8	16378	138057	122929	146896	164058	144498	50064.6	50353	56619.4	52436.4	49862.9	82639.1	72212	83641.7	66635.4	83818.4
Dihydrotestosterone	Others	Hormones and hormone related compounds	291.2	290.225	[M+H]+	C19H30O2	387254	411805	402766	401821	327296	101539	56112.7	122212	51247.7	196341	314011	391242	389839	391281	484655	525234	647720	458897	444352	97047.2	125970	160528	68358.1	206211	357625	377716	345624	395280	374793	65483.5	47459.3	40960.9	126434	125844	257851	287795	301320	312408	317289
Epiandrosterone	Others	Hormones and hormone related compounds	291.2	290.225	[M+H]+	C19H30O2	387254	411805	402766	401821	327296	101539	56112.7	122212	51247.7	196341	314011	391242	389839	391281	484655	525234	647720	458897	444352	97047.2	125970	160528	68358.1	206211	357625	377716	345624	395280	374793	65483.5	47459.3	40960.9	126434	125844	257851	287795	301320	312408	317289
Epinephrine	Others	Hormones and hormone related compounds	184	183.09	[M+H]+	C9H13NO3	72230.5	128848	105746	102570	56568.1	86700	101710	75921.9	151558	121083	248887	162598	334076	304392	95181.2	150777	193722	215358	181728	110045	297791	193302	103375	258809	448011	186795	329670	199476	188465	86882.5	86882.5	83756.4	61750.4	114092	133400	108380	136471	78360	130065
Gestrinone	Others	Hormones and hormone related compounds	307.1	308.178	[M-H]-	C21H24O2	170665	158017	158781	171775	167560	226945	201963	211255	228092	201514	129517	148959	97918.1	136397	131555	183916	165475	181123	157516	162612	116489	184765	179011	184795	186699	181168	187366	174251	181602	290671	121451	311478	264609	276587	176930	176347	192419	217810	192378
L-Phenylephrine	Others	Hormones and hormone related compounds	168	167.095	[M+H]+	C9H13NO2	6.94968e+06	6.4137e+06	6.75128e+06	5.23555e+06	6.81663e+06	5.42709e+06	5.35901e+06	4.76289e+06	5.57702e+06	4.7082e+06	5.38887e+06	4.84381e+06	4.73704e+06	4.87823e+06	6.63557e+06	6.36832e+06	6.03287e+06	6.1227e+06	6.08404e+06	5.71196e+06	5.19151e+06	5.92349e+06	4.57797e+06	4.64831e+06	3.12505e+06	3.31167e+06	3.05054e+06	3.05485e+06	2.88106e+06	3.96644e+06	4.2295e+06	3.96445e+06	3.95892e+06	4.37392e+06	5.28208e+06	5.02418e+06	4.86252e+06	4.35278e+06	4.04056e+06
Norepinephrine	Others	Hormones and hormone related compounds	168.1	169.074	[M-H]-	C8H11NO3	45375.9	38345	41350.6	53350	60008.9	30689.2	50015	35181.4	35931.2	31439	71375.4	40584.2	35915.2	42649.5	35010	50015	48310	33684	25005	90273.8	71690	83428.5	55015	94290.9	77824.2	96536.9	205155	211830	166770	26675	38345	36675	35010	43345	90035	48655.9	54645.5	54184.1	59387.9
Norethindrone acetate	Others	Hormones and hormone related compounds	339.2	340.204	[M-H]-	C22H28O3	200614	273967	197026	158132	319615	155313	126329	162105	192523	184203	268476	170460	184013	173071	188735	187136	131700	183048	161060	216264	242243	202646	236688	289032	131166	161820	215397	165275	188011	160815	176109	206280	151970	174436	184544	205298	158460	209802	195097
Pregnandiol	Others	Hormones and hormone related compounds	303.3	320.272	[M-H2O+H]+	C21H36O2	57954.8	66235.4	62507	46483.2	59539.1	70804.6	77144.3	63938.7	64841.6	61035.1	78092.9	58825.1	60760.8	82451.2	74965.1	64163.6	81488.6	63312.4	60165.6	81452.7	71450.3	103162	70289.8	59662.8	65605.4	48176	63663.1	54968.8	84021.1	77260.6	63957.8	70953.4	74019.7	59871.5	68105.1	65735.6	64302.1	61754.9	71867
Testosterone	Others	Hormones and hormone related compounds	289.2	288.209	[M+H]+	C19H28O2	185949	205012	199638	176105	166597	206433	202523	197410	188025	220802	206027	177549	208387	202486	193860	175559	186881	170744	193069	168734	174666	215381	180846	182261	218526	199332	178206	204166	225519	224596	195528	167254	190713	198279	166274	169586	178931	182995	197038
Testosterone sulfate	Others	Hormones and hormone related compounds	367.2	368.166	[M-H]-	C19H28O5S	53509.6	48763.1	39789.5	35926.4	41396	17212.1	37241.6	19493.7	22008.2	25758.5	27216.2	36761.5	34580.6	21714.7	55401	52047.9	73833.3	55290.4	53743	60237.2	65343.6	68255.2	55416.5	56749.7	30727.1	47815.5	42232.4	50194.4	43110.9	29564.1	29737.6	27693.4	23074.6	26167.8	44217.9	40624.3	33596.7	48214.9	42266.7
(S)-N-Hydroxy-4-(3-methyl-2-phenylbutyramido)benzamide	Others	Benzene and substituted derivatives	313.2	312.147	[M+H]+	C18H20N2O3	236428	267478	340038	247637	217612	93648.5	104507	111853	110032	148107	122205	356667	347968	401482	329686	145516	363226	474428	329040	304363	72460.8	333833	243732	146741	304867	235480	312285	413146	363633	71883	83051.2	76595.3	101070	90357.5	208318	242520	143757	231525	242003
(S)-Norlaudanosoline	Others	Benzene and substituted derivatives	327.1	287.116	[M-H+CH3CN]-	C16H17NO4	90216.3	105132	95888.5	95215.3	90574	51060.6	59599.4	49123.9	57145	57789	137824	122782	117772	117594	98841.4	105607	107989	87974.8	113357	80394.9	85041.8	93371.2	72444.5	75141	70817	57748.5	79387.3	107723	68722.1	29771.7	33211.8	33342.8	12123.1	27747.3	82868.6	75092.6	97326	94442.9	73367.2
1-(2,4-Dihydroxyphenyl)-2-(4-hydroxyphenyl)propan-1-one	Others	Benzene and substituted derivatives	259.1	258.089	[M+H]+	C15H14O4	806314	912363	745997	888127	803481	394613	377419	404353	372171	407083	1.21469e+06	1.14301e+06	1.08051e+06	1.11114e+06	1.09463e+06	1.12743e+06	1.32175e+06	1.19828e+06	1.31868e+06	758493	684887	699023	708818	672887	959100	942924	1.0107e+06	1.12312e+06	1.04955e+06	321848	310813	336731	293756	336834	679586	772548	830622	844360	797168
1,4-DPCA	Others	Benzene and substituted derivatives	239	240.053	[M-H]-	C13H8N2O3	465657	551241	505349	523457	119083	210212	218647	231370	235325	287340	183028	621437	584507	630609	914745	908737	1.0908e+06	1.12558e+06	975932	587507	542751	536836	496959	544123	706694	652018	712550	815739	732326	25309.5	132070	43487.4	129933	118257	514611	457023	472125	500413	489950
1-Naphthylamine	Others	Benzene and substituted derivatives	144.1	143.073	[M+H]+	C10H9N	74574.9	68292	79633.5	78710.7	93863.4	93769.5	89205.3	80451.1	78685.6	80460.9	78594.9	70864.4	60125.8	71983.6	62874.3	65619.1	67770	85740	61378.2	63655.2	78869.8	82529.2	79121.1	63855.3	82707.5	64648.2	75796.9	81776.4	75325.2	77061.5	74672.3	66394.2	82926.2	59197.7	69850.4	67663.2	68991	61880	60265.9
2-((2-(2-Hydroxyethoxy)-4-nitrophenyl)amino)ethanol	Others	Benzene and substituted derivatives	241.1	242.09	[M-H]-	C10H14N2O5	2.68893e+06	3.20604e+06	2.45024e+06	2.86779e+06	2.57121e+06	688920	973669	939761	1.07594e+06	1.1115e+06	4.09016e+06	3.73993e+06	3.35664e+06	3.69258e+06	4.43364e+06	4.09731e+06	5.93561e+06	5.62947e+06	4.90076e+06	2.58842e+06	2.51758e+06	2.52995e+06	2.46662e+06	2.35441e+06	3.31409e+06	3.09577e+06	3.4556e+06	4.08874e+06	3.37739e+06	769151	788904	823599	785392	776097	2.58958e+06	2.11595e+06	2.52708e+06	2.60386e+06	2.58796e+06
2-(3,4-dimethoxyphenyl)ethanamine	Others	Benzene and substituted derivatives	182.1	181.11	[M+H]+	C10H15NO2	657894	920733	972932	761505	1.09215e+06	1.91472e+06	1.25107e+06	1.68369e+06	1.96203e+06	2.17213e+06	946764	750028	887317	1.06195e+06	934841	206640	925393	839793	658101	1.03368e+06	798593	835706	843002	848905	1.01341e+06	1.14395e+06	1.02031e+06	871961	831024	1.95162e+06	1.72959e+06	1.89716e+06	1.32871e+06	1.5119e+06	833704	1.01992e+06	1.07127e+06	1.08451e+06	1.01246e+06
2,3-Dimethoxyphenol	Others	Benzene and substituted derivatives	155.1	154.063	[M+H]+	C8H10O3	4.45756e+06	4.54835e+06	4.22265e+06	4.42321e+06	4.41937e+06	1.82906e+06	1.9336e+06	1.87105e+06	1.88079e+06	2.0383e+06	6.8119e+06	6.2385e+06	6.51907e+06	6.78704e+06	7.3525e+06	7.73073e+06	7.99571e+06	7.74554e+06	7.61716e+06	7.33988e+06	6.90953e+06	6.43001e+06	6.39097e+06	6.71434e+06	5.77118e+06	5.59878e+06	5.35466e+06	5.43563e+06	5.34864e+06	1.40888e+06	1.43797e+06	1.36904e+06	1.36888e+06	1.41403e+06	4.72802e+06	4.55334e+06	4.75291e+06	4.40859e+06	4.7262e+06
2',4'-Dihydroxyacetophenone	Others	Benzene and substituted derivatives	151	152.047	[M-H]-	C8H8O3	171678	179673	126693	144364	124139	399034	176247	189652	264665	196789	208944	224306	207910	190412	320625	180500	159419	128884	143489	258393	136710	123045	98308.9	90961.5	236888	221910	144592	180611	203288	194147	158572	152216	113255	151164	168265	151128	167237	161145	166367
2,5-Dihydroxyacetophenone	Others	Benzene and substituted derivatives	153.1	152.047	[M+H]+	C8H8O3	1.6619e+06	1.95571e+06	1.84345e+06	1.65671e+06	1.99516e+06	262553	314277	298582	267030	285516	1.41099e+06	1.23267e+06	1.49857e+06	1.1714e+06	1.40014e+06	1.71126e+06	1.78032e+06	2.16835e+06	1.43265e+06	1.939e+06	2.16103e+06	2.22507e+06	1.64559e+06	2.6984e+06	1.21454e+06	1.06671e+06	996572	1.22261e+06	989978	609428	534169	725729	290379	271056	1.33296e+06	1.47472e+06	1.38267e+06	1.4405e+06	1.44498e+06
2,5-Dihydroxybenzaldehyde	Others	Benzene and substituted derivatives	137	138.032	[M-H]-	C7H6O3	168332	177250	165580	164896	163150	52270.5	40685.5	28455	50518.9	48750	126625	54793.3	29964.1	95012.9	140821	83500.4	134772	127176	120132	176706	161568	192237	142861	148144	185209	179054	181366	158696	193870	89470.2	45343.9	25061.3	77025.2	69283.2	101061	96550.5	64188.4	108840	80532.9
2,6-Dihydroxyacetophenone	Others	Benzene and substituted derivatives	153.1	152.047	[M+H]+	C8H8O3	330450	489844	374639	424063	308164	257171	141640	158321	134655	202696	476776	516476	639359	514474	429419	433978	474526	468159	565803	610390	413225	580213	453965	618762	387307	272772	263075	304751	263124	150079	178094	218218	183109	187295	345691	329558	357394	344663	317395
2,6-Di-tert-butyl-4-(hydroxymethyl)phenol	Others	Benzene and substituted derivatives	235.2	236.178	[M-H]-	C15H24O2	4.60601e+06	4.55078e+06	4.82005e+06	4.78032e+06	4.90939e+06	4.64918e+06	4.81701e+06	4.66714e+06	4.62725e+06	4.63392e+06	5.32337e+06	5.02796e+06	4.83319e+06	5.05757e+06	4.95665e+06	5.03618e+06	5.0022e+06	5.14201e+06	4.99361e+06	5.04714e+06	4.88269e+06	5.07734e+06	5.06498e+06	5.03834e+06	5.07077e+06	5.16776e+06	4.98806e+06	4.92967e+06	5.21257e+06	4.99852e+06	5.37777e+06	4.8712e+06	5.1805e+06	5.49899e+06	5.26874e+06	4.81395e+06	4.80016e+06	5.11938e+06	5.1671e+06
2-Amino-5-nitrobenzoic acid	Others	Benzene and substituted derivatives	181	182.033	[M-H]-	C7H6N2O4	320505	470214	371856	482497	496121	335186	349905	278381	348422	330258	528029	344617	468649	506774	485039	440139	445839	632032	555557	533212	504395	530002	510202	609299	411075	438189	477008	415262	399845	345693	353919	435696	414799	381476	418660	365116	428828	394636	546479
2-Hydroxy-3,4-dimethoxybenzoic acid	Others	Benzene and substituted derivatives	197	198.053	[M-H]-	C9H10O5	117003	123510	141720	113266	121366	7579.8	12486.8	29794.3	11570.2	13002.9	73776.9	74278.6	69536.6	51247	124476	135851	150669	154680	150781	49996.1	50642.7	59406.1	45005.9	47978.7	90309.5	81177.5	125890	136031	150853	23722.7	40653.7	13786.4	21591	13333.2	75075.7	69505.6	81282.5	61192.4	67341.7
2'-Hydroxy-5'-methylacetophenone	Others	Benzene and substituted derivatives	151.1	150.068	[M+H]+	C9H10O2	803297	639380	835570	636264	644910	344775	279997	309117	343515	368849	654770	614200	638839	639841	516197	772100	643076	683386	533689	919973	454258	552682	884406	967947	660301	429376	442690	483823	428863	358110	319490	381509	322834	148923	596137	436485	639504	466858	609800
3-(4-hydroxyphenyl)acrylaldehyde	Others	Benzene and substituted derivatives	147	148.052	[M-H]-	C9H8O2	657127	613452	672965	614944	657597	788992	794028	754605	784140	786343	669531	594446	624831	628378	633704	638839	609156	571768	570241	444471	449924	431745	432997	408769	635447	579780	582936	600583	572183	688758	666158	707277	668108	697054	610100	587576	591591	548037	580444
3,4-Dichloroaniline	Others	Benzene and substituted derivatives	162	160.98	[M+H]+	C6H5Cl2N	186653	201388	183479	144800	145720	178469	188778	161506	185490	168519	204856	160653	185882	187277	159809	148527	164624	159694	177085	195218	155238	170162	158035	125169	172783	167095	177882	173376	154983	162281	152088	159992	132050	143931	152476	135909	147924	141232	152073
3,4-Dimethylbenzoic acid	Others	Benzene and substituted derivatives	149.1	150.068	[M-H]-	C9H10O2	896886	2.3312e+06	1.23648e+06	1.39625e+06	1.23707e+06	2.27798e+06	1.44115e+06	1.87413e+06	1.84769e+06	1.63585e+06	745885	530003	1.67678e+06	554447	1.47851e+06	418562	1.21639e+06	655655	1.11539e+06	572755	793524	950316	486324	289962	411070	381500	613396	1.14179e+06	623110	504368	1.54201e+06	765990	903864	923325	422046	440053	429578	446069	437839
3,6,9,12,15,18,21-Heptaoxatricosane-21,23-diol	Others	Benzene and substituted derivatives	371.2	370.22	[M+H]+	C16H34O9	161322	103260	142561	132445	157571	36201	58112.3	51152	46995.6	34299.4	169423	206837	174690	126691	135238	187879	130242	126960	175931	95104.3	129547	79635	89997.9	56785	90805	74198.8	80987.5	120425	248882	63650.6	43671	41868.2	71179.3	67825.7	57440.1	98587.9	100854	101835	76334.6
3-aminobenzamide	Others	Benzene and substituted derivatives	137.1	136.064	[M+H]+	C7H8N2O	2.17484e+06	2.42352e+06	1.99257e+06	2.01577e+06	1.97443e+06	501772	464101	505681	537007	416379	2.2489e+06	1.78441e+06	2.14743e+06	2.56349e+06	1.46181e+06	1.53431e+06	1.73746e+06	1.73717e+06	1.56908e+06	1.23899e+06	1.26113e+06	1.25069e+06	1.09968e+06	1.14253e+06	3.33726e+06	3.17969e+06	3.49223e+06	3.80693e+06	3.02316e+06	3.78277e+06	3.95524e+06	3.8022e+06	3.72153e+06	3.60184e+06	1.72958e+06	1.9799e+06	2.02843e+06	1.99524e+06	2.01196e+06
3-Aminobenzenesulfonic acid	Others	Benzene and substituted derivatives	174	173.015	[M+H]+	C6H7NO3S	82309.8	81469.5	74821.7	63671.8	69972.9	16675	9864.57	15376.4	16466.3	38370.3	93092.3	87707.7	59760.7	89966.5	118799	144867	151637	167626	141048	92705.3	112432	34617	39642.1	47442.8	120626	82085.7	105540	152772	111751	24016.9	42273.5	18989.5	22332.8	14517.9	59726.6	79468	112749	63376.2	68120.3
3-Aminophenol	Others	Benzene and substituted derivatives	110.1	109.053	[M+H]+	C6H7NO	667552	893044	828108	742246	802520	692497	625077	685019	683026	581201	1.0044e+06	758168	1.02555e+06	1.02817e+06	1.06416e+06	1.11562e+06	1.04484e+06	873319	809904	1.8923e+06	1.6462e+06	1.73563e+06	1.56324e+06	1.54172e+06	1.12818e+06	1.12612e+06	1.35528e+06	1.30577e+06	1.00582e+06	822856	727592	769319	862951	781635	801552	789334	864664	852301	819637
3-Aminoquinoline	Others	Benzene and substituted derivatives	145.1	144.069	[M+H]+	C9H8N2	211111	199021	196498	184808	173137	151432	169743	175753	149824	152026	119130	146788	116638	162721	187406	187385	195680	199213	183250	136958	167166	160899	167141	174480	180068	199571	174584	172620	178984	150052	129916	144885	142890	157061	183767	160873	155950	175008	186359
3-Chloroaniline	Others	Benzene and substituted derivatives	128.1	127.019	[M+H]+	C6H6ClN	6.15439e+07	6.11223e+07	5.82842e+07	5.69897e+07	6.03311e+07	5.92624e+07	6.10166e+07	5.69758e+07	6.32251e+07	6.2204e+07	5.9746e+07	5.24177e+07	5.85709e+07	6.28806e+07	5.61431e+07	5.42114e+07	5.40691e+07	5.30353e+07	5.21351e+07	5.80866e+07	5.27566e+07	5.6076e+07	5.12859e+07	4.88192e+07	5.76546e+07	5.20254e+07	5.63981e+07	5.5216e+07	5.42099e+07	5.20025e+07	5.17246e+07	5.06621e+07	5.15456e+07	5.37227e+07	5.2181e+07	5.15317e+07	5.16116e+07	5.17182e+07	5.17818e+07
3-Hydroxy-4-methoxybenzoic acid	Others	Benzene and substituted derivatives	167	168.042	[M-H]-	C8H8O4	24864.3	30763.4	26339.8	33355	25255	19411.3	14057.1	9665.75	13226.5	5090.62	30289.4	27823.9	28472.1	37192.7	37465.6	36453	42569.3	39317.4	31589.8	19310.9	24211.7	16713.5	17749.2	51284	50762.4	42076.6	51650.7	51113.7	50004.4	13846.3	11475.7	20342.4	8608.51	19910.3	18799.7	32006.9	23253.9	22303.5	24699
3-Hydroxyphenylurea	Others	Benzene and substituted derivatives	153.1	152.059	[M+H]+	C7H8N2O2	9.65251e+07	9.27061e+07	9.78027e+07	8.89538e+07	1.09822e+08	1.10304e+08	9.59427e+07	1.04834e+08	9.53294e+07	9.6536e+07	1.03197e+08	8.53142e+07	9.62157e+07	9.04699e+07	9.25752e+07	9.96499e+07	9.48962e+07	9.32718e+07	8.91468e+07	8.85399e+07	8.23134e+07	9.92257e+07	7.72825e+07	7.25109e+07	8.29297e+07	7.40474e+07	7.30547e+07	8.95351e+07	7.90978e+07	8.59055e+07	8.40722e+07	9.06003e+07	9.37514e+07	8.15442e+07	9.69539e+07	8.55459e+07	8.18468e+07	7.567e+07	8.11482e+07
3-Methylthiobenzamide	Others	Benzene and substituted derivatives	152.1	151.046	[M+H]+	C8H9NS	25119.2	32513.7	28143.4	25338.4	30924.9	16436.8	18178.5	19979.7	19561.8	19784.7	49661.3	38507.3	52128.2	50491.5	32287.1	30318.5	38293.1	32936.9	23915.5	31448.9	35676.8	40369.4	26652	26217.4	47705.1	37667.9	37233.4	34535.8	47860.8	16829.8	15317.9	19822.7	16334.8	12137	31567	32687.9	30629.1	29932	31194.3
3-Phenoxybenzoic acid	Others	Benzene and substituted derivatives	213.1	214.063	[M-H]-	C13H10O3	26861.5	26088	26824.4	32213.6	24214.3	51312.7	63171.5	61417.7	61416.2	67388.3	25485	24075.2	19455.5	22535.7	37962.1	42995.7	39571.9	35915.7	36127.6	18018.4	19223.5	16771.9	25793	15817.5	22206.7	24773.9	24219.7	31356.1	18528.4	18159.6	27037.1	14876.4	13177.1	14180.4	21273.2	20782.9	21082.8	25514.8	27985.2
4-(4-Hydroxyaniline)-6,7-Dimethoxyquinazoline	Others	Benzene and substituted derivatives	298.1	297.111	[M+H]+	C16H15N3O3	639037	643086	611634	626393	558837	362028	486389	429042	408996	387412	538419	457664	501325	536411	521577	500989	544511	524437	519487	462222	451642	546464	474079	475913	479421	482605	465250	517253	444268	463156	417054	375064	449694	464079	456024	478332	471225	447812	533357
4-(Hydroxyamino)quinoline 1-oxide	Others	Benzene and substituted derivatives	177.1	176.059	[M+H]+	C9H8N2O2	55404.5	59998.3	49547.5	63928.1	64722	31323.5	48449.9	37432.7	44619.2	36421.6	40852.2	33599.6	48577.8	64987.8	64325.5	49564.2	68787.8	46646.9	44146.9	41599.7	47616.7	43953.9	37313.8	44845	64605.8	50507	41729.2	39669.8	44000.1	42732.1	42135	46348.3	54355.6	43456.3	65684.4	42836.3	38620.1	48848.9	52992.9
4,4'-Dihydroxybenzophenone	Others	Benzene and substituted derivatives	213.1	214.063	[M-H]-	C13H10O3	60512.7	63155.5	51642	57858	64545.6	71280.5	82832.3	81630.1	60642.7	56194	52458.1	61576.9	63331.7	58076.6	55023.8	56623.3	50171.6	55102.7	56130.2	51784.8	57604.2	51202	64022.5	58925.4	58954.7	62105.2	58791.2	65363.2	52405.3	79294.9	89882	89923	90753.3	85303.6	67039.9	65555.3	75503.1	55670.2	55037.5
4-Amino-3-methylphenol	Others	Benzene and substituted derivatives	124.1	123.068	[M+H]+	C7H9NO	368643	418560	419437	442437	456033	96328.9	123438	80775.6	98976.5	105047	308796	276864	295335	408230	365397	377778	358224	381509	334128	464214	521992	463022	489755	470025	582824	557050	595039	754979	647861	121686	157867	177281	153436	149769	318580	301711	322669	299840	292767
4-Bromophenol	Others	Benzene and substituted derivatives	170.9	171.952	[M-H]-	C6H5BrO	22981.9	19754.4	30245.5	31753.7	28790.3	34918	33704.5	36836.3	33767.2	30388.9	26052.2	24968.7	26791.8	28817.1	18752.4	15928.3	20051.2	9757.06	8518.51	49178.8	46081.9	43369.8	38475.3	35619.3	47191.6	40882	38138.6	39521.6	37318.8	28564.1	29822.1	26640.4	20995.6	19488.9	24705	22591.6	25740.3	22135.9	25316.9
4-Chloroaniline	Others	Benzene and substituted derivatives	128	127.019	[M+H]+	C6H6ClN	112965	94521.4	87098.7	104863	85443.2	110642	106162	81162.2	119988	125630	93588.1	87658.2	103471	90868.1	112049	98917.3	104027	96482.4	85363.9	109716	74290	61770.3	98633.4	71024	88371.2	103657	66799.3	88849.9	109819	98112.2	89220.2	80400.6	91313.5	97961.8	70973.5	79917.3	91319.6	62828.3	81340.5
[truncated: 212 more rows]

## Sheet: Table S3
Table S3. Detailed information of organic-soluble lipids detected in decoctions of TCP and substituent tortoise shells.
[truncated: 575 more rows]

## Sheet: Table S4
Table S4. Differential analyses of metabolites and lipids detected in decoctions of CR1 and CR2 samples.
[truncated: 642 more rows]

## Sheet: Table S5
Table S5. Differential analyses of metabolites and lipids detected in decoctions of CR1 and CR3 samples.
[truncated: 439 more rows]

[truncated: 6 more sheets: Table S6, Table S7, Table S8, Table S9, Table S10, Table S11]
